# Supplementary material for: Comparative genome analysis of the genus Shewanella unravels the association of key genetic traits with known and potential pathogenic lineages
Source: Front Microbiol. 2023 Feb 28;14:1124225. doi: 10.3389/fmicb.2023.1124225 (PMC10011109; doi:10.3389/fmicb.2023.1124225)
Supplement: Supplementary file 2 [file Table_1.XLSX]

## Sheet: Table S1
Table S1 - Taxonomy, source and genome size
(1) Organism name with its assembly accession number. Complete genomes are indicated in red, while draft are indicated in black.
(2) Three genomes from the Alteromonadales family were used as outgroup.
(3) Source is indicated based on color code as referenced at the bottom of the table.
(4) Metadata on source and origin were obtained from the assembly report data available for each genome in www.ncbi.nlm.nih.gov/assembly
Strains (1)	Source (3)	Metadata (4)	Total sequence length	Chromosome	Plasmid
					1	2	3	4
Shewanella sp. SNU WT4 GCA_006494715.1		Kidney of Rainbow trout, South Korea	4129700	4066222	63478
Shewanella corallii A687 GCA_003353085.1		Sphoeroides spengleri (fish), Brazil: Abrolhos Bank	5125037
Shewanella amazonensis SB2B GCA_000015245.1		Low salinity mud flat sediment at a depth of 1 m, Cabo Cassipore, Amapa, Brazil	4306142	4306142
Shewanella khirikhana TH2012 GCA 003957745.1		Hepatopancreas of Penaeus (Litopenaeus) vannamei (whiteleg shrimp), Thailand: Chanthaburi	4858998	4808629	50369
Shewanella algae CSB04KR GCA_001858195.1		Gut of Apostichopus japonicus , sea cucumber	4803356						CG1
Shewanella algae ACCC GCA_003025175.1		Cholecytitis/clinical, bile : Homo Sapiens	4744804
Shewanella algae KC-Na-R1 GCA_003721455.1		Neophocaena phocaenoides, South Korea Sea, Ulsan Marine Park	5203444	5036300	167144
Shewanella algae 38A GOM-205m GCA_000518445.1		oil-amended biotrap isolates from the Deepwater Horizon Oil Spill	4739352
Shewanella algae MARS 14 GCF_000947195.1		pulmonary brush of a hospitalized patient, France	5005849
Shewanella algae YHL GCA_002318995.1		wound infection: Homo Sapiens	4850439
Shewanella algae SYT4 GCA_003024575.1		Meretrix lusoria, marine bivalve mollusk	4839649
Shewanella algae JCM 14758 GCF_000614935.1		Abalone (Haliotis corrugata), Gut, South Korea	4929916
Shewanella algae JCM 21037 = NBRC 103173 GCF_000615045.1		ND	4827686
Shewanella algae C6G3 GCF_000956365.1		marine sediment, France: Arcahon Bay	4879425
Shewanella algae SA2 GCA_004153715.1		freshwater river, Australia: Georges River Sydney	5063574
Shewanella algae NCTC10738 GCF_900457125.1		ND	4997042
Shewanella algae AC GCA_003024535.1		Haliotis diversicolor	4753352
Shewanella algae Sh392 GCA_003124085.1		Skin and soft tissue infection: Homo Sapiens, Argentina: Buenos Aires	4795853
Shewanella algae CCU101 GCA_003427415.1		Biliary Tract Diseases: Homo Sapiens	4919337	4786791	132546
Shewanella algae 20-23R GCF_002836995.1		Intestine Upeneus japonicus, South Korea: South Sea	4758780
Shewanella algae MN-01 GCA_002237105.1		Salt marsh sediment, Skidaway Island, USA	4765126
Shewanella indica BrY GCA_001870495.1		Estuary sediment	4547116
Shewanella indica ECSMB14102 GCF_000813075.1		Marine biofilm from glass surface, depth: 0.5-1m, China:Zhoushan, East China Sea	4412445
Shewanella indica KJW27 GCA_002836975.1		Marine subsurface sediment from 10.4 m water depth, India	4402806
Shewanella sp. UBA12176 GCA_003517635.1		Oil production facility metagenome	4293837
Shewanella chilikensis JC5 GCA 003217175.1		Sediment sample, India: Chilika lagoon	4441258
Shewanella carassii 08MAS2251 GCF_002777975.1		Crucian carp, China	4375287
Shewanella fodinae 74A GCA_004342405.1		Treatment fluids from wastewater facility	4034972
Shewanella marina JCM 15074 GCA_000614975.1		ND	4424648
Shewanella sp. OPT22 GCA_004168585.1		Ophlitaspongia papilla (sponge), intertidal region, Portugal: Praia da Memoria	4425146
Shewanella piezotolerans WP3 GCA 000014885.1		Sediment; under 1,914 m of water depth collected in the west Pacific Ocean	5396476	5396476
Shewanella sp. GutDb-MelDb GCA 002836075.1		Arctic invertebrate gut contents, Arctic Ocean: offshore of Point Barrow, Alaska	4994732	4977938	16794
Shewanella sp. Choline-02u-19 GCA_002836205.1		Sea ice, near Point Barrow, Alaska	5102982
Shewanella sp. Bg11-22 GCA_002836615.1		Sea ice, near Point Barrow, Alaska	5030252
Shewanella sp. GutCb GCA_002836135.1		Arctic invertebrate gut contents, Arctic Ocean: offshore of Point Barrow, Alaska	5156843	5151026	5817
Shewanella pealeana ATCC 700345 GCA_000018285.1		Host-associated: mollusca	5174581	5174581
Shewanella halifaxensis HAW-EB4 GCA_000019185.1		Sediment of the Emerald Basin at 215m depth offshore of Halifax Harbour in the Atlantic Ocean, Canada	5226917	5226917
Shewanella fidelis ATCC BAA-318 GCA_000518605.1		Sediment, aquatic	4798688
Shewanella fidelis 6JANF4-E-4 GCF_003112715.1		Pagrus major, fish intestine, Japan:Ehime, Uwa Sea	5462838
Shewanella loihica PV-4 GCA_000016065.1		Iron-rich mat; hydrothermal vent; 1,325 m depth from Naha Vents, on the south rift of Loihi, Hawaii	4602594	4602594
Shewanella sp. cp20 GCA_000832025.1		Marine, Australia: Clovelly	4484554
Shewanella marisflavi EP1 GCA_002215585.1		Sea sediment collected from Xiamen offshore	4321454	4321454
Shewanella marisflavi ECSMB14101 GCA_006494755.1		Natural biofilms,depth: 0.5-1.0 m, China:East Sea	4343492
Shewanella colwelliana CSB03KR GCA_001735525.1		Gut of Apostichopus japonicus, South Korea	4642543
Shewanella colwelliana ATCC 39565 GCA_000518705.1		Estuarine aquaculture unit containing juvenile oysters, USA	4575622
Shewanella algidipiscicola LMG 23746 GCF_003605125.1		Sea water, plaice fish, Baltic Sea, Denmark	4203325
Shewanella algidipiscicola H1 GCF_900380485.1		Mediterranean Marine Sediments.	4138380
Shewanella waksmanii ATCC BAA-643 GCF_000518805.1		Marine invertebrate isolation	4971480
Shewanella sediminis HAW-EB3 GCA_000018025.1		Sediment at depth of 215m from an unexploded-ordinance-dumping site at Halifax, Canada	5517674	5517674
Shewanella canadensis HAW-EB2 GCA_003966225.1		Sediment, Atlantic Ocean	5676915
Shewanella atlantica HAW-EB5 GCA_003966265.1		Sediment, Atlantic Ocean	5392127
Shewanella woodyi ATCC 51908 GCA_000019525.1		squid ink and seawater from depths of 200 to 300 m in the Alboran Sea	5935403	6449204
Shewanella woodyi Alg231 23 GCF_900079515.1		Marine sponge Spongia officinalis, coastal seawater body, Portugal	5817724
Shewanella hanedai JCM 20706 GCA_007197645.1		Sediment, Arctic Ocean	5939027
Shewanella violacea DSS12 GCA_000091325.1		Deep sea sediment (depth: 5110 m)	4962103	4962103
Shewanella benthica KT99 GCA_000172075.1		Deep sea, Marine, 9000 m depth in the Tonga-Kermadec Trench in the Pacific Ocean	4351589
Shewanella benthica DB21MT-2 GCA_900476435.1		Deep marine sediment (depth: 10,898 m) , Western Pacific Ocean	4353505	4353505
Shewanella sp. YLB-06 GCA_007197555.1		Deep-sea sediment, Indian Ocean	6449204	6449204
Shewanella psychrophila WP2 GCA_002005305.1		Marine sediment, Pacific Ocean, altitude= 1914 m	6353406	6353406
Shewanella sp. YLB-08 GCF_007004545.2		Deep-sea sediment, Indian Ocean	5785459	5785459
Shewanella sp. UCD-KL12 GCF_001957125.1		Seagrass (Zostera marina) and surrounding sediment	5691534
Shewanella sp. MR-7 GCF_000014665.1		Sea-water; anoxic zone; high NO3; 60 m depth in the Black sea	4799109	4792610	6499				CG2
Shewanella sp. MR-4 GCF_000014685.1		Sea-water; oxic zone; 16°C; 5 m depth in the Black sea	4706287	4706287
Shewanella sp. BC20 GCF_003129585.1		Fundulus heteroclitus, USA: Berry's Creek, New Jersey	4772977
Shewanella sp. SA70 GCF_002157365.1 (ex Shewanella putrefaciens SA70)		Sink handle in ICU Room in Military Hospital, Pakistan: Rawlapindi	5110564
Shewanella sp. NCTC12093 GCF_900636665.1 (ex S. putrefaciens NCTC12093)		Cerebrospinal Fluid	5049396	5049396
Shewanella bicestrii JAB-1 GCF_002216875.1		Bile sample, Homo Sapiens, France	5004414	4800597	10479	193338
Shewanella sp. ANA-3 GCF_000203935.1		Arsenate treated wood pier that was in a brackish estuary (Eel Pond) in Woods Hole Massachusetts, USA	5251146	4972204	278942
Shewanella sp. Shew256 GCF_002196695.1		Clinical isolate, bone and soft tissue samples, Homo Sapiens, Argentina: Buenos Aires	5340141
Shewanella decolorationis S12 GCA_000485795.1		Activated sludge from a waste-water treatment plant, China	4843966
Shewanella decolorationis sesselensis GCF_004354305.1		Sediment permeated by freshwater in a pond at the Anse Coco beach, La Digue Island, Republic of Seychelles	4719362	4719362
Shewanella oneidensis MR-1 GCA_000146165.2		Aquatic, Fresh water, Sediment, Oneida lake in New York, USA	5131424	4969811	161613
Shewanella xiamenensis BC01 GCA_000712635.2		Sediment (Xiamen, China)	4672592
Shewanella xiamensis Sh95 GCA_001308045.1		Ocular secretion, Homo Sapiens, Argentina: Buenos Aires	4820870
Shewanella xiamenensis FDAARGOS 354 GCF_002209245.2 (ex S. sp. FDAARGOS 354)		environmental sample; USA	5069981	5031863	38118
Shewanella xiamenensis LC6 GCF_006385735.2 (ex S. sp. LC6)		Textile Effluent, textile industrial wastewater, Peru: Lima	5519632	5044620	355688	119324
Shewanella xiamenensis LC2 GCF_006385775.1 (ex S. sp. LC2)		Textile Effluent, textile industrial wastewater, Peru: Lima	5355693
Shewanella xiamenensis AS58 GCA_002738015.1		River water, Algeria	4661781
Shewanella xiamenensis S2_009_000_R2_72 GCA_003241225.1 (ex S. oneidensis S2_009_000_R2_72)		Hospital NICU surfaces and sink samples, environmental sample, USA: Pittsburgh	4801024
Shewanella xiamenensis ZOR0012 GCF_000798835.1 (ex S. sp. ZOR0012)		Animal gastrointestinal tract, Aquaculture, zebrafish intestine	4953199
Shewanella xiamenensis T17 GCF_002074855.1		Hospital effluents, Algeria: Tizi Ouzou	5170388
Shewanella xiamenensis DCB2-1 GCF_003130545.1		Environmental, groundwater, Russia	4736625
Shewanella xiamenesis POL2 GCF_000282755.1 (ex S. sp. POL2)		Eutrophic lake bottom sediment, non-marine environments	4913945
Shewanella putrefaciens W3-18-1 GCF_000015185.1		Marine sediment; under 997 m depth of oxic water from the Washington coast, Pacific Ocean	4708380	4708380
Shewanella putrefaciens 200 GCA_000169215.2		Crude-oil pipeline, Canada: Alberta	4840251	4840251
Shewanella putrefaciens WS13 GCF_003044255.1		Shrimp, Litopenaeus vannamei, China: Shanghai	4384460	4384460
Shewanella putrefaciens JCM 20190 - NBRC 3908 GCF_000615005.1		ND	4327984
Shewanella putrefaciens CN-32 GCF_000016585.1		Subsurface; shale sandstone; 250 m depth from Albuquerque, New Mexico	4659220	4659220
Shewanella putrefaciens NCTC 10695 GCF_900457065.1		Cutting Oils, environmental	4500062
Shewanella baltica OS155 GCF_000015845.1		Sea-water; oxic zone; 2 ml per litre of oxygen, 90m depth from Baltic Sea	5342896	5127376	116763	74000	16762	7995
Shewanella baltica OS117 GCF_000215895.1		Environmental, aquatic, marine, free living	5526018	5242964	120153	91728	71173
Shewanella baltica SACH GCA_001887095.2		Soil Antarctica	4919079
Shewanella baltica OS195 GCF_000018765.1		Sea-water; anoxic zone; 240 m depth from the Baltic Sea	5547544	5347283	75605	75508	49148
Shewanella baltica OS678 GCA_000178875.2		Sea-water from the low-oxygen zone just above the chemocline (110 m), Gotland Deep, Baltic Sea	5368767	5288069	80698
Shewanella baltica OS625 GCA_000231345.2		oxygenated zone just above the chemocline (80 m), Gotland Deep, Baltic Sea	5195239
Shewanella baltica OS223 GCF_000021665.1		Environmental, aquatic, marine, free living	5358884	5145902	88311	65448	59223
Shewanella baltica BA175 GCA_000147735.3		Environmental, aquatic, marine, free living	5199401	5066051	72392	60958
Shewanella baltica OS183 GCA_000179535.2		Environmental, aquatic, marine, free living	5049928	5049928
Shewanella baltica M1 GCF_001620325.1		Brackish surface water, Poland: Baltic Sea, Gulf of Gdansk	5167578
Shewanella baltica NCTC 10735 GCA_900456975.1		Oil Brine, environmental	5300842
Shewanella baltica CW2 GCA_003030925.1		Salvelinus namaycush (Lean Lake Trout) intestines, Lake Superior, USA	4944783
Shewanella baltica NCTC10737 GCF_900636855.1		Cuttlefish	4999751	4999751
Shewanella baltica OS185 GCF_000017325.1		Sea-water; oxic-anoxic interface; 120 m depth from the Baltic Sea	5312910	5229686	83224
Shewanella baltica UBA8873 GCA_003516645.1		Environmental sample, metagenome	3893495
Shewanella baltica 128 GCF_003052765.1		Refrigerated Litopenaeus vannamei, China	4896215	4896215
Shewanella sp. Pdp11 GCF_002838165.1		Sparus aurata (fish), Spain	4973697	4973697
Shewanella sp. WE21 GCF_002966515.1		Gastrointestinal tract of Sander vitreus (freshwater fish), Lac des Mille, Ontario, Canada	5266746	5266746
Shewanella sp. UBA8824 GCA_003486485.1		Freshwater metagenome	4567770
Shewanella sp. 97 GCF_003315425.1 (ex S. putrefaciens 97)		Metagenome, Freshwater and sediment microbial communities from various areas in North America	4954542
Shewanella morhuae CW7 GCF_003028295.1		Intestines Coregonus clupeaformis (lake whitefish), USA: Lake Superior, Michigan	4285700	4172096	113604
Shewanella morhuae NCTC10736 GCF_900457045.1		ND	4626174
Shewanella morhuae ATCC BAA-1205 GCF_900156405.1		Marine fish	4190369
Shewanella sp. HN-41 GCA_000217915.2		Deep sea	4414027
Shewanella sp. CG12 big fil rev 8 21 14 0 65 47 15 GCA_002783505.1		Groundwater metagenome, environmental_sample, USA: Crystal Geyser near Green River, Utah	4717377
Shewanella japonica P1-14-1 GCF_001401775.1		Tissue from a feeding polyp of the marine hydroid H. echinata	4916416
Shewanella japonica KCTC 22435 GCF_002075795.1		Seawater, Russia: Gulf of Peter the Great	4975677	4975677
Shewanella japonica KCTC 12235 GCF_003605145.1		Seawater, Japan: Chazhma Bay	4831394
Shewanella japonica UCD-FRSSP16_17 GCF_001675935.1		Isolated from Abalone Feces (Haliotis sorenseni), USA, California	4960183
Shewanella sp. 10N.286.51.B7 GCA_002873615.1		Filtered Seawater, 5-63 micron fraction, USA: Massachusetts, Nahant, Canoe Cove	4861069
Shewanella sp. 10N.286.48.A6 GCA_002873135.1		Filtered Seawater, 1-5 micron fraction, USA: Massachusetts, Nahant, Canoe Cove	4649920
Shewanella sp. 10N.286.52.B9 GCA_002873635.1		Filtered Seawater, 5-63 micron fraction, USA: Massachusetts, Nahant, Canoe Cove	4688444
Shewanella sp. 10N.286.48.B5 GCA_002874355.1		Filtered Seawater, 1-5 micron fraction, USA: Massachusetts, Nahant, Canoe Cove	4713497
Shewanella sp. 10N.286.52.C2 GCA_002874545.1		Filtered Seawater, 5-63 micron fraction, USA: Massachusetts, Nahant, Canoe Cove	4547417
Shewanella sp. UCD-KL21 GCF_001957135.1		Seagrass (Zostera marina) and surrounding sediment, USA: California	4598774
Shewanella maritima D4-2 GCF_004295345.1		Seawater surface, South Korea: Dokdo Island	4718011	4718011
Shewanella denitrificans OS217 GCF_000013765.1		Aquatic, Marine, Gotland Deep an anoxic basin in the central Baltic Sea in 1986 from a depth of 120-130m	4545906	4545906
Shewanella frigidimarina NCIMB 400 GCF_000014705.1		Aquatic, Marine, North Sea, near Aberdeen, United Kingdom	4845257	4845257
Shewanella frigidimarina UBA11170 GCA_003500745.1		Soil metagenome, environmental sample	3962097
Shewanella frigidimarina KCCM 41815 GCF_003797845.1		Sea ice, Antarctica: Prydz Bay	4854812
Shewanella frigidimarina KCTC 23109 GCF_003797125.1		Marine sediment, Arctic Ocean	4784071
Shewanella frigidimarina 11B5 GCF_002836795.1		Marine water body, Arctic Ocean: offshore of Point Barrow, Alaska	4252947	4247991	4956
Shewanella frigidimarina Ag06-30 GCF_001529365.1		Intertidal seawater, sea level, Antarctica	4796629
Shewanella sp. ALD9 GCF_002836315.1		Sea ice, near Point Barrow, Alaska	4941214	4783827	157387
Shewanella vesiculosa CG18 big fil WC 8 21 14 2 50 42 11 GCA_002770875.1 (ex Shewanella sp. CG18 big fil WC 8 21 14 2 50 42 11)		2 m subsurface groundwater metagenome, groundwater, USA: Crystal Geyser near Green River, Utah	4834245
Shewanella vesiculosa CG 4 9 14 0 8 um filter 42 14 GCA_002789495.1 (ex S. sp. CG 4 9 14 0 8 um filter 42 14)		2 m subsurface groundwater metagenome, groundwater, USA: Crystal Geyser near Green River, Utah	4630887
Shewanella vesiculosa CG 4 10 14 0 8 um filter 42 13 GCA_002784445.1 (ex S. sp. CG 4 10 14 0 8 um filter 42 13)		Groundwater metagenome, environmental_sample, USA: Crystal Geyser near Green River, Utah	4874936
Shewanella vesiculosa CG 4 10 14 3 um filter 42 91 GCA_002783895.1 (ex S. sp. CG 4 10 14 3 um filter 42 91)		Groundwater metagenome, environmental_sample, USA: Crystal Geyser near Green River, Utah	4733625
Shewanella vesiculosa LMG 24424 GCF_003797885.1		Coastal marine sediments, Antarctica: Shetland Islands	4722637
Shewanella livingstonensis LMG 19866 GCF_003855395.1		Antarctic water, Antarctica:Livingston Island	4839879	4839879
Shewanella sp. Actino-trap-3 GCF_002836275.1		Sea ice, near Point Barrow, Alaska	4554090
Shewanella psychromarinicola R106 GCF_003797165.1		Surface deep-sea sediments, Antarctica: Ross Sea	5094248
Shewanella psychromarinicola M2 GCF_003855155.1		Antarctica: surface deep-sea sediments in the Ross Sea	5134949	5134949
Shewanella polaris SM1901 GCF_006385555.1		Brown alga, Arctic Ocean	4648537	4648537
Shewanella sp. MEBiC00475 GCF_005234075.1		Sea squirt, Arctic Ocean	4728522	4728522
Ferrimonas balearica DSM 9799 GCA_000148645.1	(2)
Pseudoalteromonas haloplanktis TAC125 GCA_000026085.1
Psychromonas ingrahamii 37 GCA_000015285.1
		aquatic niches, sediments	(3)
		animal-host
		clinical samples
		hospital environment
		other impacted niches
		ND

## Sheet: Table S2
Table S2 - Average Nucleotide Identity (ANI) values
Average nucleotide identity (ANI) with values equal or higher than 95% were assigned to the same species. The two-way ANI, reciprocal best hits-based comparison, was estimated using the ani.rb script.
	Shewanella_amazonensis_SB2B_#GCA_000015245.1	Shewanella_khirikhana_TH2012_#GCA_003957745.1	Shewanella_algae_CSB04KR_#GCA_001858195.1	Shewanella_algae_ACCC_#GCA_003025175.1	Shewanella_algae_KC-Na-R1_#GCA_003721455.1	Shewanella_algae_38A_GOM-205m_#GCF_000518445.1	Shewanella_algae_MARS_14_#GCF_000947195.1	Shewanella_algae_YHL_#GCA_002318995.1	Shewanella_algae_SYT4_#GCA_003024575.1	Shewanella_algae_JCM_14758_#GCF_000614935.1	Shewanella_algae_JCM_21037_-_NBRC_103173_#GCF_000615045.1	Shewanella_algae_C6G3_#GCF_000956365.1	Shewanella_algae_SA2_#GCA_004153715.1	Shewanella_algae_NCTC10738_#GCA_900457125.1	Shewanella_algae_Sh392_#GCA_003124085.1	Shewanella_algae_CCU101_#GCA_003427415.1	Shewanella_algae_AC_#GCA_003024535.1	Shewanella_algae_20-23R_#GCF_002836995.1	Shewanella_algae_MN-01_#GCA_002237105.1	Shewanella_indica_BrY_#GCA_001870495.1	Shewanella_indica_ECSMB14102_#GCF_000813075.1	Shewanella_indica_KJW27_#GCF_002836975.1	Shewanella_sp._#GCA_003517635.1	Shewanella_chilikensis_JC5_#GCF_002836945.1	Shewanella_carassii_08MAS2251_#GCF_002777975.1	Shewanella_fodinae_74A_#GCA_004342405.1	Shewanella_sp._SNU_WT1_#GCA_006494715.1	Shewanella_corallii_A687_#GCF_003353085.1
Shewanella_amazonensis_SB2B_#GCA_000015245.1		86.51(5.34)	81.50(4.46)	81.22(4.27)	81.94(4.90)	81.48(4.31)	81.58(4.33)	81.28(4.21)	81.50(4.25)	81.60(4.57)	81.62(4.52)	81.63(4.49)	81.55(4.50)	81.83(5.00)	81.63(4.53)	82.00(5.05)	81.25(4.33)	81.37(4.38)	81.59(4.55)	81.36(4.43)	81.26(4.28)	81.38(4.46)	81.31(4.19)	81.53(4.27)	81.49(4.41)	80.35(4.69)	82.33(6.56)	81.68(4.76)
Shewanella_khirikhana_TH2012_#GCA_003957745.1	86.51(5.34)		81.36(4.41)	81.29(4.23)	81.70(4.77)	81.03(4.18)	81.38(4.46)	81.29(4.24)	81.27(4.24)	81.25(4.41)	81.17(4.37)	81.25(4.48)	81.32(4.29)	81.59(4.78)	81.45(4.46)	81.85(4.85)	81.29(4.29)	81.20(4.35)	81.41(4.46)	81.17(4.47)	81.23(4.31)	81.35(4.34)	81.08(4.07)	81.35(4.28)	81.40(4.37)	79.84(4.59)	82.41(6.48)	81.97(4.64)
Shewanella_algae_CSB04KR_#GCA_001858195.1	81.50(4.46)	81.36(4.41)		98.22(1.64)	98.21(1.50)	98.05(1.53)	98.21(1.48)	98.23(1.50)	98.23(1.47)	98.16(1.50)	98.21(1.49)	98.17(1.49)	98.12(1.65)	98.19(1.54)	98.11(1.67)	98.15(1.62)	98.26(1.53)	98.25(1.50)	97.85(1.71)	94.65(3.26)	94.60(3.22)	94.90(3.36)	94.98(3.32)	95.02(3.31)	94.35(3.80)	80.51(4.77)	81.29(5.99)	81.18(4.75)
Shewanella_algae_ACCC_#GCA_003025175.1	81.22(4.27)	81.29(4.23)	98.22(1.64)		98.26(1.58)	98.09(1.74)	98.23(1.77)	98.27(1.72)	98.30(1.36)	98.24(1.41)	98.28(1.42)	98.26(1.48)	98.19(1.59)	98.31(1.44)	98.17(1.67)	98.18(1.80)	98.29(1.75)	98.29(1.73)	97.87(1.92)	94.41(3.29)	94.44(3.16)	94.85(3.48)	95.01(3.40)	95.05(3.34)	94.29(3.74)	80.27(4.40)	80.80(5.29)	81.05(4.50)
Shewanella_algae_KC-Na-R1_#GCA_003721455.1	81.94(4.90)	81.70(4.77)	98.21(1.50)	98.26(1.58)		98.25(1.53)	98.42(1.39)	98.41(1.34)	98.44(1.21)	98.37(1.23)	98.41(1.16)	98.37(1.20)	98.48(1.38)	98.33(1.37)	98.28(1.40)	98.24(1.81)	98.40(1.45)	98.35(1.56)	98.02(1.69)	94.41(3.25)	94.33(3.19)	94.69(3.45)	94.86(3.35)	94.87(3.32)	94.23(3.89)	80.25(4.51)	82.07(6.48)	81.35(4.82)
Shewanella_algae_38A_GOM-205m_#GCF_000518445.1	81.48(4.31)	81.03(4.18)	98.05(1.53)	98.09(1.74)	98.25(1.53)		98.27(1.71)	98.26(1.44)	98.29(1.27)	98.24(1.30)	98.26(1.27)	98.21(1.28)	98.22(1.47)	98.19(1.38)	98.13(1.52)	98.16(1.48)	98.24(1.52)	98.19(1.73)	98.13(1.75)	94.42(3.33)	94.40(3.22)	94.70(3.48)	94.82(3.39)	94.80(3.31)	94.28(3.88)	80.14(4.26)	80.93(5.27)	80.95(4.54)
Shewanella_algae_MARS_14_#GCF_000947195.1	81.58(4.33)	81.38(4.46)	98.21(1.48)	98.23(1.77)	98.42(1.39)	98.27(1.71)		98.43(1.39)	98.46(1.14)	98.38(1.20)	98.45(1.13)	98.38(1.22)	98.37(1.36)	98.34(1.34)	98.27(1.42)	98.27(1.58)	98.39(1.55)	98.37(1.51)	98.05(1.64)	94.39(3.27)	94.32(3.23)	94.65(3.52)	94.91(3.29)	94.89(3.33)	94.28(3.81)	80.18(4.49)	81.07(5.65)	81.12(4.69)
Shewanella_algae_YHL_#GCA_002318995.1	81.28(4.21)	81.29(4.24)	98.23(1.50)	98.27(1.72)	98.41(1.34)	98.26(1.44)	98.43(1.39)		98.44(1.26)	98.39(1.25)	98.44(1.17)	98.44(1.22)	98.35(1.35)	98.36(1.34)	98.31(1.42)	98.31(1.49)	98.46(1.34)	98.40(1.57)	98.04(1.62)	94.42(3.23)	94.39(3.15)	94.72(3.36)	94.85(3.39)	94.96(3.27)	94.25(3.84)	80.32(4.43)	80.84(5.24)	80.96(4.48)
Shewanella_algae_SYT4_#GCA_003024575.1	81.50(4.25)	81.27(4.24)	98.23(1.47)	98.30(1.36)	98.44(1.21)	98.29(1.27)	98.46(1.14)	98.44(1.26)		98.38(1.15)	98.46(1.12)	98.44(1.16)	98.36(1.39)	98.39(1.31)	98.29(1.43)	98.33(1.33)	98.46(1.15)	98.39(1.33)	98.04(1.50)	94.42(3.17)	94.39(3.15)	94.79(3.28)	94.92(3.30)	94.86(3.34)	94.28(3.80)	80.38(4.63)	80.85(5.26)	81.08(4.54)
Shewanella_algae_JCM_14758_#GCF_000614935.1	81.60(4.57)	81.25(4.41)	98.16(1.50)	98.24(1.41)	98.37(1.23)	98.24(1.30)	98.38(1.20)	98.39(1.25)	98.38(1.15)		98.42(1.15)	98.36(1.20)	98.30(1.37)	98.34(1.24)	98.23(1.50)	98.20(1.50)	98.39(1.15)	98.37(1.25)	98.01(1.51)	94.34(3.19)	94.37(3.16)	94.73(3.34)	94.92(3.24)	94.90(3.31)	94.24(3.81)	80.44(4.51)	80.95(5.80)	81.18(4.70)
Shewanella_algae_JCM_21037_-_NBRC_103173_#GCF_000615045.1	81.62(4.52)	81.17(4.37)	98.21(1.49)	98.28(1.42)	98.41(1.16)	98.26(1.27)	98.45(1.13)	98.44(1.17)	98.46(1.12)	98.42(1.15)		98.40(1.14)	98.33(1.33)	98.35(1.29)	98.28(1.41)	98.32(1.31)	98.45(1.07)	98.36(1.28)	98.04(1.45)	94.37(3.18)	94.35(3.15)	94.76(3.25)	94.87(3.27)	94.84(3.30)	94.28(3.79)	80.30(4.52)	80.86(5.71)	81.03(4.80)
Shewanella_algae_C6G3_#GCF_000956365.1	81.63(4.49)	81.25(4.48)	98.17(1.49)	98.26(1.48)	98.37(1.20)	98.21(1.28)	98.38(1.22)	98.44(1.22)	98.44(1.16)	98.36(1.20)	98.40(1.14)		98.29(1.38)	98.34(1.36)	98.27(1.42)	98.29(1.43)	98.40(1.29)	98.33(1.42)	97.99(1.52)	94.38(3.16)	94.34(3.15)	94.70(3.33)	94.84(3.32)	94.83(3.31)	94.23(3.82)	80.73(5.16)	80.92(5.94)	81.04(4.85)
Shewanella_algae_SA2_#GCA_004153715.1	81.55(4.50)	81.32(4.29)	98.12(1.65)	98.19(1.59)	98.48(1.38)	98.22(1.47)	98.37(1.36)	98.35(1.35)	98.36(1.39)	98.30(1.37)	98.33(1.33)	98.29(1.38)		98.27(1.49)	98.15(1.98)	98.26(1.42)	98.34(1.30)	98.34(1.39)	97.98(1.64)	94.40(3.21)	94.32(3.28)	94.77(3.32)	94.89(3.32)	94.82(3.47)	94.29(3.84)	80.53(4.39)	80.80(5.74)	80.92(4.73)
Shewanella_algae_NCTC10738_#GCA_900457125.1	81.83(5.00)	81.59(4.78)	98.19(1.54)	98.31(1.44)	98.33(1.37)	98.19(1.38)	98.34(1.34)	98.36(1.34)	98.39(1.31)	98.34(1.24)	98.35(1.29)	98.34(1.36)	98.27(1.49)		98.49(1.82)	98.62(1.43)	98.39(1.31)	98.36(1.37)	97.97(1.56)	94.42(3.18)	94.35(3.22)	94.79(3.27)	94.97(3.28)	94.96(3.31)	94.32(3.78)	80.28(4.58)	82.89(6.92)	81.36(4.84)
Shewanella_algae_Sh392_#GCA_003124085.1	81.63(4.53)	81.45(4.46)	98.11(1.67)	98.17(1.67)	98.28(1.40)	98.13(1.52)	98.27(1.42)	98.31(1.42)	98.29(1.43)	98.23(1.50)	98.28(1.41)	98.27(1.42)	98.15(1.98)	98.49(1.82)		99.03(1.34)	98.32(1.45)	98.30(1.48)	97.97(1.52)	94.46(3.13)	94.37(3.21)	94.77(3.27)	95.10(3.35)	95.06(3.44)	94.33(3.72)	82.09(7.03)	81.26(5.83)	81.47(4.69)
Shewanella_algae_CCU101_#GCA_003427415.1	82.00(5.05)	81.85(4.85)	98.15(1.62)	98.18(1.80)	98.24(1.81)	98.16(1.48)	98.27(1.58)	98.31(1.49)	98.33(1.33)	98.20(1.50)	98.32(1.31)	98.29(1.43)	98.26(1.42)	98.62(1.43)	99.03(1.34)		98.30(1.81)	98.29(1.70)	97.93(1.78)	94.37(3.29)	94.37(3.14)	94.72(3.41)	94.98(3.47)	94.99(3.33)	94.23(3.83)	80.34(4.42)	82.56(6.90)	81.39(4.88)
Shewanella_algae_AC_#GCA_003024535.1	81.25(4.33)	81.29(4.29)	98.26(1.53)	98.29(1.75)	98.40(1.45)	98.24(1.52)	98.39(1.55)	98.46(1.34)	98.46(1.15)	98.39(1.15)	98.45(1.07)	98.40(1.29)	98.34(1.30)	98.39(1.31)	98.32(1.45)	98.30(1.81)		98.41(1.66)	98.00(1.78)	94.43(3.23)	94.39(3.15)	94.73(3.36)	94.87(3.36)	94.87(3.31)	94.28(3.82)	80.42(4.59)	80.99(5.43)	81.08(4.48)
Shewanella_algae_20-23R_#GCF_002836995.1	81.37(4.38)	81.20(4.35)	98.25(1.50)	98.29(1.73)	98.35(1.56)	98.19(1.73)	98.37(1.51)	98.40(1.57)	98.39(1.33)	98.37(1.25)	98.36(1.28)	98.33(1.42)	98.34(1.39)	98.36(1.37)	98.30(1.48)	98.29(1.70)	98.41(1.66)		97.98(1.78)	94.38(3.36)	94.41(3.13)	94.69(3.57)	94.89(3.42)	94.98(3.31)	94.31(3.79)	80.17(4.39)	81.20(5.63)	81.21(4.75)
Shewanella_algae_MN-01_#GCA_002237105.1	81.59(4.55)	81.41(4.46)	97.85(1.71)	97.87(1.92)	98.02(1.69)	98.13(1.75)	98.05(1.64)	98.04(1.62)	98.04(1.50)	98.01(1.51)	98.04(1.45)	97.99(1.52)	97.98(1.64)	97.97(1.56)	97.97(1.52)	97.93(1.78)	98.00(1.78)	97.98(1.78)		94.55(3.39)	94.47(3.27)	94.80(3.48)	94.77(3.40)	94.81(3.34)	94.38(3.87)	79.94(4.34)	81.18(5.97)	81.08(4.78)
Shewanella_indica_BrY_#GCA_001870495.1	81.36(4.43)	81.17(4.47)	94.65(3.26)	94.41(3.29)	94.41(3.25)	94.42(3.33)	94.39(3.27)	94.42(3.23)	94.42(3.17)	94.34(3.19)	94.37(3.18)	94.38(3.16)	94.40(3.21)	94.42(3.18)	94.46(3.13)	94.37(3.29)	94.43(3.23)	94.38(3.36)	94.55(3.39)		99.22(1.06)	98.15(2.23)	95.63(2.31)	95.68(2.18)	94.42(4.01)	80.45(4.50)	80.59(5.42)	81.24(4.64)
Shewanella_indica_ECSMB14102_#GCF_000813075.1	81.26(4.28)	81.23(4.31)	94.60(3.22)	94.44(3.16)	94.33(3.19)	94.40(3.22)	94.32(3.23)	94.39(3.15)	94.39(3.15)	94.37(3.16)	94.35(3.15)	94.34(3.15)	94.32(3.28)	94.35(3.22)	94.37(3.21)	94.37(3.14)	94.39(3.15)	94.41(3.13)	94.47(3.27)	99.22(1.06)		98.21(1.92)	95.63(2.12)	95.65(2.21)	94.35(3.97)	80.32(4.50)	80.83(5.37)	81.01(4.56)
Shewanella_indica_KJW27_#GCF_002836975.1	81.38(4.46)	81.35(4.34)	94.90(3.36)	94.85(3.48)	94.69(3.45)	94.70(3.48)	94.65(3.52)	94.72(3.36)	94.79(3.28)	94.73(3.34)	94.76(3.25)	94.70(3.33)	94.77(3.32)	94.79(3.27)	94.77(3.27)	94.72(3.41)	94.73(3.36)	94.69(3.57)	94.80(3.48)	98.15(2.23)	98.21(1.92)		95.86(2.36)	95.92(2.37)	94.28(3.98)	80.21(4.53)	81.26(5.58)	81.17(4.68)
Shewanella_sp._#GCA_003517635.1	81.31(4.19)	81.08(4.07)	94.98(3.32)	95.01(3.40)	94.86(3.35)	94.82(3.39)	94.91(3.29)	94.85(3.39)	94.92(3.30)	94.92(3.24)	94.87(3.27)	94.84(3.32)	94.89(3.32)	94.97(3.28)	95.10(3.35)	94.98(3.47)	94.87(3.36)	94.89(3.42)	94.77(3.40)	95.63(2.31)	95.63(2.12)	95.86(2.36)		99.05(1.41)	94.07(3.80)	80.02(4.48)	79.69(4.99)	80.87(4.38)
Shewanella_chilikensis_JC5_#GCF_002836945.1	81.53(4.27)	81.35(4.28)	95.02(3.31)	95.05(3.34)	94.87(3.32)	94.80(3.31)	94.89(3.33)	94.96(3.27)	94.86(3.34)	94.90(3.31)	94.84(3.30)	94.83(3.31)	94.82(3.47)	94.96(3.31)	95.06(3.44)	94.99(3.33)	94.87(3.31)	94.98(3.31)	94.81(3.34)	95.68(2.18)	95.65(2.21)	95.92(2.37)	99.05(1.41)		94.07(3.82)	80.42(4.76)	81.12(5.59)	81.25(4.58)
Shewanella_carassii_08MAS2251_#GCF_002777975.1	81.49(4.41)	81.40(4.37)	94.35(3.80)	94.29(3.74)	94.23(3.89)	94.28(3.88)	94.28(3.81)	94.25(3.84)	94.28(3.80)	94.24(3.81)	94.28(3.79)	94.23(3.82)	94.29(3.84)	94.32(3.78)	94.33(3.72)	94.23(3.83)	94.28(3.82)	94.31(3.79)	94.38(3.87)	94.42(4.01)	94.35(3.97)	94.28(3.98)	94.07(3.80)	94.07(3.82)		79.89(4.19)	81.39(5.48)	81.19(4.59)
Shewanella_fodinae_74A_#GCA_004342405.1	80.35(4.69)	79.84(4.59)	80.51(4.77)	80.27(4.40)	80.25(4.51)	80.14(4.26)	80.18(4.49)	80.32(4.43)	80.38(4.63)	80.44(4.51)	80.30(4.52)	80.73(5.16)	80.53(4.39)	80.28(4.58)	82.09(7.03)	80.34(4.42)	80.42(4.59)	80.17(4.39)	79.94(4.34)	80.45(4.50)	80.32(4.50)	80.21(4.53)	80.02(4.48)	80.42(4.76)	79.89(4.19)		80.12(5.17)	80.55(4.61)
Shewanella_sp._SNU_WT1_#GCA_006494715.1	82.33(6.56)	82.41(6.48)	81.29(5.99)	80.80(5.29)	82.07(6.48)	80.93(5.27)	81.07(5.65)	80.84(5.24)	80.85(5.26)	80.95(5.80)	80.86(5.71)	80.92(5.94)	80.80(5.74)	82.89(6.92)	81.26(5.83)	82.56(6.90)	80.99(5.43)	81.20(5.63)	81.18(5.97)	80.59(5.42)	80.83(5.37)	81.26(5.58)	79.69(4.99)	81.12(5.59)	81.39(5.48)	80.12(5.17)		81.40(5.37)
Shewanella_corallii_A687_#GCF_003353085.1	81.68(4.76)	81.97(4.64)	81.18(4.75)	81.05(4.50)	81.35(4.82)	80.95(4.54)	81.12(4.69)	80.96(4.48)	81.08(4.54)	81.18(4.70)	81.03(4.80)	81.04(4.85)	80.92(4.73)	81.36(4.84)	81.47(4.69)	81.39(4.88)	81.08(4.48)	81.21(4.75)	81.08(4.78)	81.24(4.64)	81.01(4.56)	81.17(4.68)	80.87(4.38)	81.25(4.58)	81.19(4.59)	80.55(4.61)	81.40(5.37)
	Shewanella_sp._Choline-02u-19_#GCA_002836205.1	Shewanella_sp._Bg11-22_#GCA_002836615.1	Shewanella_sp._GutDb-MelDb_#GCA_002836075.1	Shewanella_sp._GutCb_#GCA_002836135.1	Shewanella_piezotolerans_WP3_#GCA_000014885.1	Shewanella_pealeana_ATCC_700345_#GCA_000018285.1	Shewanella_halifaxensis_HAW-EB4_#GCA_000019185.1	Shewanella_fidelis_ATCC_BAA-318_#GCF_000518605.1	Shewanella_fidelis_6JANF4-E-4_#GCF_003112715.1	Shewanella_loihica_PV-4_#GCA_000016065.1	Shewanella_sp._cp20_#GCA_000832025.1	Shewanella_marisflavi_ECSMB14101_#GCA_006494755.1	Shewanella_marisflavi_EP1_#GCA_002215585.1	Shewanella_colwelliana_CSB03KR_#GCA_001735525.1	Shewanella_colwelliana_ATCC_39565_#GCF_000518705.1	Shewanella_algidipiscicola_LMG_23746_#GCF_003605125.1	Shewanella_algidipiscicola_#GCF_900380485.1	Shewanella_waksmanii_ATCC_BAA-643_#GCF_000518805.1	Shewanella_sediminis_HAW-EB3_#GCA_000018025.1	Shewanella_canadensis_HAW-EB2_#GCA_003966225.1	Shewanella_atlantica_HAW-EB5_#GCA_003966265.1	Shewanella_woodyi_ATCC_51908_#GCA_000019525.1	Shewanella_woodyi_Alg231_23_#GCF_900079515.1	Shewanella_hanedai_JCM_20706_#GCA_007197645.1	Shewanella_benthica_KT99_#GCA_000172075.1	Shewanella_benthica_DB21MT-2_#GCA_900476435.1	Shewanella_sp._YLB-06_#GCA_007197555.1	Shewanella_violacea_DSS12_#GCA_000091325.1	Shewanella_psychrophila_WP2_#GCA_002005305.1	Shewanella_sp._YLB-08_#GCA_007004545.1	Shewanella_sp._UCD-KL12_#GCF_001957125.1	Shewanella_marina_JCM_15074_#GCF_000614975.1	Shewanella_sp._OPT22_#GCA_004168585.1
Shewanella_sp._Choline-02u-19_#GCA_002836205.1		99.98(0.50)	99.42(1.18)	99.38(1.30)	83.65(4.54)	82.84(4.89)	82.42(4.72)	82.06(4.52)	82.48(4.80)	81.41(5.63)	80.55(5.12)	81.57(5.21)	80.93(5.23)	81.81(5.29)	81.49(4.74)	81.16(4.89)	81.40(4.94)	81.12(4.65)	83.59(5.59)	83.26(5.47)	82.55(5.35)	82.12(5.44)	81.83(5.09)	81.94(5.33)	82.21(5.60)	82.19(5.82)	82.34(6.14)	82.35(5.98)	82.33(5.97)	82.65(5.68)	81.80(4.88)	80.49(4.82)	80.44(4.82)
Shewanella_sp._Bg11-22_#GCA_002836615.1	99.98(0.50)		99.42(1.20)	99.37(1.31)	83.61(4.47)	82.47(4.58)	82.45(4.66)	82.13(4.54)	82.28(4.64)	80.61(4.82)	80.84(5.29)	81.21(4.88)	81.21(5.02)	81.45(4.90)	81.26(4.62)	81.07(4.87)	81.27(4.91)	80.83(4.49)	83.28(5.33)	83.13(5.53)	82.54(5.25)	81.87(5.13)	81.75(5.05)	82.12(5.32)	82.12(5.63)	81.59(5.36)	81.61(5.60)	81.74(5.37)	81.99(5.54)	82.06(5.18)	81.95(4.98)	80.46(4.77)	80.30(4.80)
Shewanella_sp._GutDb-MelDb_#GCA_002836075.1	99.42(1.18)	99.42(1.20)		99.43(1.32)	83.62(4.45)	82.66(4.71)	82.47(4.63)	82.09(4.55)	82.30(4.71)	81.38(5.10)	81.01(5.20)	81.28(4.91)	81.06(4.98)	81.71(5.04)	81.51(4.75)	81.50(4.83)	81.29(4.92)	81.18(4.77)	82.92(5.09)	83.22(5.46)	82.61(5.24)	81.96(5.06)	81.93(5.15)	82.09(5.29)	82.20(5.56)	81.94(5.41)	82.00(5.54)	81.88(5.39)	81.86(5.45)	82.41(5.32)	82.13(4.84)	80.52(4.88)	80.50(4.55)
Shewanella_sp._GutCb_#GCA_002836135.1	99.38(1.30)	99.37(1.31)	99.43(1.32)		83.59(4.46)	82.67(4.64)	82.32(4.57)	82.06(4.58)	82.21(4.64)	81.30(4.97)	80.49(5.16)	81.36(4.97)	80.71(4.86)	81.81(4.99)	81.52(4.73)	81.35(4.78)	81.54(4.87)	81.19(4.65)	83.26(5.33)	83.23(5.46)	82.68(5.26)	81.92(5.16)	81.69(4.89)	82.18(5.24)	82.31(5.46)	81.90(5.45)	81.86(5.64)	81.85(5.50)	82.13(5.46)	82.28(5.21)	81.89(4.93)	80.41(4.74)	80.52(4.67)
Shewanella_piezotolerans_WP3_#GCA_000014885.1	83.65(4.54)	83.61(4.47)	83.62(4.45)	83.59(4.46)		83.03(5.25)	83.10(5.31)	82.66(4.75)	83.01(5.25)	81.67(6.01)	81.20(5.58)	81.90(5.63)	82.41(5.90)	82.14(5.21)	81.76(4.77)	81.48(5.13)	81.49(5.20)	81.44(4.95)	82.92(6.06)	82.59(5.41)	82.57(5.44)	82.41(5.81)	81.89(5.33)	82.00(5.14)	81.20(5.33)	81.51(5.62)	81.77(6.22)	82.22(6.14)	82.34(6.00)	82.21(5.63)	82.15(5.26)	80.77(5.00)	80.71(4.77)
Shewanella_pealeana_ATCC_700345_#GCA_000018285.1	82.84(4.89)	82.47(4.58)	82.66(4.71)	82.67(4.64)	83.03(5.25)		85.69(4.79)	84.04(4.91)	84.37(5.24)	82.24(5.90)	80.91(4.96)	81.93(5.64)	81.51(5.51)	82.20(5.33)	81.60(4.79)	81.43(5.29)	81.70(5.36)	81.60(4.80)	82.31(5.75)	82.02(5.15)	82.05(5.01)	83.19(6.09)	82.57(5.32)	82.07(4.97)	80.80(4.88)	81.61(5.48)	81.67(5.65)	82.07(5.98)	81.75(5.60)	82.28(5.63)	81.80(5.03)	81.00(4.80)	80.85(4.63)
Shewanella_halifaxensis_HAW-EB4_#GCA_000019185.1	82.42(4.72)	82.45(4.66)	82.47(4.63)	82.32(4.57)	83.10(5.31)	85.69(4.79)		83.55(4.66)	83.89(4.99)	81.28(5.78)	80.91(5.22)	81.81(5.48)	81.97(5.73)	81.71(5.28)	81.21(4.62)	81.35(4.93)	81.64(5.14)	81.30(4.76)	82.70(5.71)	81.98(5.09)	82.23(5.10)	82.75(5.85)	82.31(5.31)	82.11(5.00)	80.82(5.03)	81.48(5.43)	81.43(5.65)	82.13(6.22)	81.90(5.88)	82.13(5.62)	81.77(4.79)	80.91(4.87)	80.89(4.44)
Shewanella_fidelis_ATCC_BAA-318_#GCF_000518605.1	82.06(4.52)	82.13(4.54)	82.09(4.55)	82.06(4.58)	82.66(4.75)	84.04(4.91)	83.55(4.66)		97.61(2.04)	81.12(5.19)	81.12(5.16)	81.67(5.03)	81.44(5.10)	81.54(4.82)	81.78(4.94)	82.06(5.27)	81.63(5.13)	81.45(4.82)	81.39(4.85)	81.59(4.84)	81.37(5.20)	82.03(5.06)	82.24(5.15)	81.69(4.72)	80.40(4.59)	81.09(4.78)	81.02(4.94)	80.98(5.02)	81.14(4.87)	81.42(4.54)	81.50(4.81)	80.88(4.34)	80.59(4.10)
Shewanella_fidelis_6JANF4-E-4_#GCF_003112715.1	82.48(4.80)	82.28(4.64)	82.30(4.71)	82.21(4.64)	83.01(5.25)	84.37(5.24)	83.89(4.99)	97.61(2.04)		82.48(6.62)	81.71(5.58)	82.19(6.11)	82.34(6.03)	82.25(5.31)	81.92(4.95)	84.74(7.70)	81.81(5.39)	81.49(4.70)	82.53(5.89)	81.98(5.27)	81.68(5.19)	82.82(5.94)	81.99(5.15)	81.44(4.82)	80.93(5.22)	81.54(5.63)	81.89(5.96)	81.94(6.05)	81.56(5.47)	82.08(5.43)	81.48(4.98)	80.79(4.72)	80.77(4.47)
Shewanella_loihica_PV-4_#GCA_000016065.1	81.41(5.63)	80.61(4.82)	81.38(5.10)	81.30(4.97)	81.67(6.01)	82.24(5.90)	81.28(5.78)	81.12(5.19)	82.48(6.62)		89.53(3.78)	86.03(4.38)	85.94(4.35)	81.97(5.17)	81.55(4.87)	81.87(4.75)	81.80(4.80)	81.68(5.34)	81.65(5.26)	81.22(4.59)	81.16(4.68)	81.64(5.74)	81.25(5.11)	81.32(5.11)	80.39(4.47)	80.89(4.97)	81.32(5.34)	81.08(5.34)	81.28(5.45)	81.57(5.38)	80.93(5.00)	82.02(5.40)	81.92(4.93)
Shewanella_sp._cp20_#GCA_000832025.1	80.55(5.12)	80.84(5.29)	81.01(5.20)	80.49(5.16)	81.20(5.58)	80.91(4.96)	80.91(5.22)	81.12(5.16)	81.71(5.58)	89.53(3.78)		85.53(4.30)	85.41(4.27)	81.71(4.95)	81.88(4.92)	81.81(4.75)	81.60(4.77)	81.40(5.19)	81.13(4.73)	81.09(4.65)	81.07(4.67)	81.13(4.96)	81.29(4.94)	80.70(4.97)	80.55(4.40)	80.69(4.53)	80.80(4.71)	80.90(4.66)	80.69(4.71)	80.69(4.66)	81.21(5.09)	82.08(5.59)	81.64(5.23)
Shewanella_marisflavi_ECSMB14101_#GCA_006494755.1	81.57(5.21)	81.21(4.88)	81.28(4.91)	81.36(4.97)	81.90(5.63)	81.93(5.64)	81.81(5.48)	81.67(5.03)	82.19(6.11)	86.03(4.38)	85.53(4.30)		98.48(1.09)	82.31(5.18)	82.16(4.91)	82.00(4.66)	81.98(4.76)	81.83(5.31)	81.60(5.18)	81.31(4.69)	81.23(4.67)	81.99(5.43)	81.52(4.94)	81.48(4.94)	80.61(4.56)	81.04(4.94)	81.30(5.14)	81.26(5.36)	81.28(5.17)	81.40(5.22)	81.14(4.86)	81.76(5.32)	81.59(4.89)
Shewanella_marisflavi_EP1_#GCA_002215585.1	80.93(5.23)	81.21(5.02)	81.06(4.98)	80.71(4.86)	82.41(5.90)	81.51(5.51)	81.97(5.73)	81.44(5.10)	82.34(6.03)	85.94(4.35)	85.41(4.27)	98.48(1.09)		82.26(5.06)	82.00(4.93)	81.80(4.58)	81.98(4.80)	81.64(5.23)	81.80(5.34)	81.45(4.77)	81.36(4.73)	81.86(5.59)	81.44(4.98)	81.49(4.88)	80.44(4.63)	81.03(4.85)	81.47(5.36)	81.32(5.48)	81.33(5.37)	81.18(5.32)	81.43(4.93)	81.68(5.49)	81.57(4.86)
Shewanella_colwelliana_CSB03KR_#GCA_001735525.1	81.81(5.29)	81.45(4.90)	81.71(5.04)	81.81(4.99)	82.14(5.21)	82.20(5.33)	81.71(5.28)	81.54(4.82)	82.25(5.31)	81.97(5.17)	81.71(4.95)	82.31(5.18)	82.26(5.06)		99.18(1.30)	83.12(5.07)	83.05(5.12)	81.80(5.16)	82.14(5.40)	81.78(4.92)	81.96(5.02)	81.84(5.19)	81.72(5.13)	81.41(5.02)	81.00(4.74)	81.21(5.09)	81.57(5.24)	81.38(5.27)	81.11(5.13)	81.68(5.04)	81.59(5.02)	80.54(5.07)	81.35(4.69)
Shewanella_colwelliana_ATCC_39565_#GCF_000518705.1	81.49(4.74)	81.26(4.62)	81.51(4.75)	81.52(4.73)	81.76(4.77)	81.60(4.79)	81.21(4.62)	81.78(4.94)	81.92(4.95)	81.55(4.87)	81.88(4.92)	82.16(4.91)	82.00(4.93)	99.18(1.30)		83.02(5.00)	83.08(5.04)	81.94(5.20)	81.72(4.91)	81.77(4.90)	81.82(4.95)	81.57(5.10)	81.86(5.07)	81.26(4.95)	80.63(4.38)	80.83(4.56)	81.07(4.80)	81.03(4.86)	80.90(4.71)	81.44(4.62)	81.97(5.19)	80.64(4.63)	80.86(4.18)
Shewanella_algidipiscicola_LMG_23746_#GCF_003605125.1	81.16(4.89)	81.07(4.87)	81.50(4.83)	81.35(4.78)	81.48(5.13)	81.43(5.29)	81.35(4.93)	82.06(5.27)	84.74(7.70)	81.87(4.75)	81.81(4.75)	82.00(4.66)	81.80(4.58)	83.12(5.07)	83.02(5.00)		98.85(1.31)	81.75(5.02)	81.37(4.65)	81.19(4.45)	81.44(4.88)	81.29(4.88)	81.33(4.98)	81.42(4.70)	80.29(4.51)	80.52(4.60)	80.98(4.84)	80.74(4.87)	81.21(4.78)	80.94(4.76)	80.92(4.72)	80.74(4.66)	81.23(4.28)
Shewanella_algidipiscicola_#GCF_900380485.1	81.40(4.94)	81.27(4.91)	81.29(4.92)	81.54(4.87)	81.49(5.20)	81.70(5.36)	81.64(5.14)	81.63(5.13)	81.81(5.39)	81.80(4.80)	81.60(4.77)	81.98(4.76)	81.98(4.80)	83.05(5.12)	83.08(5.04)	98.85(1.31)		81.83(5.01)	81.75(4.95)	81.74(4.98)	81.44(4.91)	81.39(5.11)	81.23(4.88)	80.93(4.62)	80.30(4.77)	80.55(4.88)	80.95(4.82)	80.95(5.15)	80.82(4.70)	81.08(4.87)	81.32(4.92)	80.51(4.89)	80.50(4.24)
Shewanella_waksmanii_ATCC_BAA-643_#GCF_000518805.1	81.12(4.65)	80.83(4.49)	81.18(4.77)	81.19(4.65)	81.44(4.95)	81.60(4.80)	81.30(4.76)	81.45(4.82)	81.49(4.70)	81.68(5.34)	81.40(5.19)	81.83(5.31)	81.64(5.23)	81.80(5.16)	81.94(5.20)	81.75(5.02)	81.83(5.01)		81.49(4.88)	81.58(4.85)	81.83(5.07)	81.53(4.75)	81.66(4.95)	81.09(4.74)	80.53(4.58)	81.16(4.72)	81.14(4.87)	80.98(4.97)	80.72(4.93)	81.19(4.91)	81.49(4.86)	80.63(4.66)	80.67(4.21)
Shewanella_sediminis_HAW-EB3_#GCA_000018025.1	83.59(5.59)	83.28(5.33)	82.92(5.09)	83.26(5.33)	82.92(6.06)	82.31(5.75)	82.70(5.71)	81.39(4.85)	82.53(5.89)	81.65(5.26)	81.13(4.73)	81.60(5.18)	81.80(5.34)	82.14(5.40)	81.72(4.91)	81.37(4.65)	81.75(4.95)	81.49(4.88)		93.24(3.41)	90.29(3.57)	82.83(5.44)	82.53(4.98)	82.51(4.99)	82.46(4.90)	82.22(4.94)	82.59(5.14)	82.44(5.31)	82.53(5.21)	83.40(5.59)	82.70(5.13)	81.22(5.21)	81.04(4.92)
Shewanella_canadensis_HAW-EB2_#GCA_003966225.1	83.26(5.47)	83.13(5.53)	83.22(5.46)	83.23(5.46)	82.59(5.41)	82.02(5.15)	81.98(5.09)	81.59(4.84)	81.98(5.27)	81.22(4.59)	81.09(4.65)	81.31(4.69)	81.45(4.77)	81.78(4.92)	81.77(4.90)	81.19(4.45)	81.74(4.98)	81.58(4.85)	93.24(3.41)		89.66(3.50)	82.41(4.89)	82.49(4.86)	82.44(4.84)	82.77(4.87)	82.56(4.81)	82.52(4.96)	82.18(4.89)	82.22(4.71)	83.15(5.34)	82.51(4.99)	80.81(4.81)	80.78(4.89)
Shewanella_atlantica_HAW-EB5_#GCA_003966265.1	82.55(5.35)	82.54(5.25)	82.61(5.24)	82.68(5.26)	82.57(5.44)	82.05(5.01)	82.23(5.10)	81.37(5.20)	81.68(5.19)	81.16(4.68)	81.07(4.67)	81.23(4.67)	81.36(4.73)	81.96(5.02)	81.82(4.95)	81.44(4.88)	81.44(4.91)	81.83(5.07)	90.29(3.57)	89.66(3.50)		82.20(4.77)	82.49(4.90)	82.34(4.83)	82.25(4.55)	82.10(4.58)	82.27(4.85)	81.97(4.74)	82.25(4.81)	82.97(4.90)	82.63(5.19)	80.65(4.88)	80.85(4.43)
Shewanella_woodyi_ATCC_51908_#GCA_000019525.1	82.12(5.44)	81.87(5.13)	81.96(5.06)	81.92(5.16)	82.41(5.81)	83.19(6.09)	82.75(5.85)	82.03(5.06)	82.82(5.94)	81.64(5.74)	81.13(4.96)	81.99(5.43)	81.86(5.59)	81.84(5.19)	81.57(5.10)	81.29(4.88)	81.39(5.11)	81.53(4.75)	82.83(5.44)	82.41(4.89)	82.20(4.77)		98.31(2.07)	83.27(4.46)	81.41(4.60)	81.54(4.79)	81.87(5.20)	81.89(5.29)	81.90(5.19)	82.26(5.17)	82.39(4.90)	81.55(4.85)	81.09(4.66)
Shewanella_woodyi_Alg231_23_#GCF_900079515.1	81.83(5.09)	81.75(5.05)	81.93(5.15)	81.69(4.89)	81.89(5.33)	82.57(5.32)	82.31(5.31)	82.24(5.15)	81.99(5.15)	81.25(5.11)	81.29(4.94)	81.52(4.94)	81.44(4.98)	81.72(5.13)	81.86(5.07)	81.33(4.98)	81.23(4.88)	81.66(4.95)	82.53(4.98)	82.49(4.86)	82.49(4.90)	98.31(2.07)		83.12(4.38)	81.29(4.56)	81.43(4.63)	81.52(4.77)	81.56(4.85)	81.63(4.79)	82.14(4.96)	82.26(4.61)	81.41(4.85)	81.05(4.45)
Shewanella_hanedai_JCM_20706_#GCA_007197645.1	81.94(5.33)	82.12(5.32)	82.09(5.29)	82.18(5.24)	82.00(5.14)	82.07(4.97)	82.11(5.00)	81.69(4.72)	81.44(4.82)	81.32(5.11)	80.70(4.97)	81.48(4.94)	81.49(4.88)	81.41(5.02)	81.26(4.95)	81.42(4.70)	80.93(4.62)	81.09(4.74)	82.51(4.99)	82.44(4.84)	82.34(4.83)	83.27(4.46)	83.12(4.38)		81.32(4.59)	81.48(4.66)	81.49(4.80)	81.73(4.79)	81.88(4.85)	82.28(4.81)	81.74(4.51)	80.89(4.83)	80.42(4.41)
Shewanella_benthica_KT99_#GCA_000172075.1	82.21(5.60)	82.12(5.63)	82.20(5.56)	82.31(5.46)	81.20(5.33)	80.80(4.88)	80.82(5.03)	80.40(4.59)	80.93(5.22)	80.39(4.47)	80.55(4.40)	80.61(4.56)	80.44(4.63)	81.00(4.74)	80.63(4.38)	80.29(4.51)	80.30(4.77)	80.53(4.58)	82.46(4.90)	82.77(4.87)	82.25(4.55)	81.41(4.60)	81.29(4.56)	81.32(4.59)		97.07(2.56)	92.26(2.69)	88.16(3.35)	87.64(3.08)	83.88(4.75)	81.73(4.16)	80.73(4.84)	80.06(4.73)
Shewanella_benthica_DB21MT-2_#GCA_900476435.1	82.19(5.82)	81.59(5.36)	81.94(5.41)	81.90(5.45)	81.51(5.62)	81.61(5.48)	81.48(5.43)	81.09(4.78)	81.54(5.63)	80.89(4.97)	80.69(4.53)	81.04(4.94)	81.03(4.85)	81.21(5.09)	80.83(4.56)	80.52(4.60)	80.55(4.88)	81.16(4.72)	82.22(4.94)	82.56(4.81)	82.10(4.58)	81.54(4.79)	81.43(4.63)	81.48(4.66)	97.07(2.56)		92.35(2.72)	88.38(3.50)	87.70(3.16)	84.14(4.99)	82.00(4.28)	80.54(4.94)	80.51(4.88)
Shewanella_sp._YLB-06_#GCA_007197555.1	82.34(6.14)	81.61(5.60)	82.00(5.54)	81.86(5.64)	81.77(6.22)	81.67(5.65)	81.43(5.65)	81.02(4.94)	81.89(5.96)	81.32(5.34)	80.80(4.71)	81.30(5.14)	81.47(5.36)	81.57(5.24)	81.07(4.80)	80.98(4.84)	80.95(4.82)	81.14(4.87)	82.59(5.14)	82.52(4.96)	82.27(4.85)	81.87(5.20)	81.52(4.77)	81.49(4.80)	92.26(2.69)	92.35(2.72)		88.28(3.62)	88.89(3.93)	84.46(5.10)	82.05(4.41)	80.79(5.17)	80.60(4.96)
Shewanella_violacea_DSS12_#GCA_000091325.1	82.35(5.98)	81.74(5.37)	81.88(5.39)	81.85(5.50)	82.22(6.14)	82.07(5.98)	82.13(6.22)	80.98(5.02)	81.94(6.05)	81.08(5.34)	80.90(4.66)	81.26(5.36)	81.32(5.48)	81.38(5.27)	81.03(4.86)	80.74(4.87)	80.95(5.15)	80.98(4.97)	82.44(5.31)	82.18(4.89)	81.97(4.74)	81.89(5.29)	81.56(4.85)	81.73(4.79)	88.16(3.35)	88.38(3.50)	88.28(3.62)		86.40(3.63)	84.01(5.14)	81.95(4.55)	80.93(5.32)	80.72(4.90)
Shewanella_psychrophila_WP2_#GCA_002005305.1	82.33(5.97)	81.99(5.54)	81.86(5.45)	82.13(5.46)	82.34(6.00)	81.75(5.60)	81.90(5.88)	81.14(4.87)	81.56(5.47)	81.28(5.45)	80.69(4.71)	81.28(5.17)	81.33(5.37)	81.11(5.13)	80.90(4.71)	81.21(4.78)	80.82(4.70)	80.72(4.93)	82.53(5.21)	82.22(4.71)	82.25(4.81)	81.90(5.19)	81.63(4.79)	81.88(4.85)	87.64(3.08)	87.70(3.16)	88.89(3.93)	86.40(3.63)		84.86(5.34)	82.24(4.42)	81.36(5.05)	80.81(4.75)
Shewanella_sp._YLB-08_#GCA_007004545.1	82.65(5.68)	82.06(5.18)	82.41(5.32)	82.28(5.21)	82.21(5.63)	82.28(5.63)	82.13(5.62)	81.42(4.54)	82.08(5.43)	81.57(5.38)	80.69(4.66)	81.40(5.22)	81.18(5.32)	81.68(5.04)	81.44(4.62)	80.94(4.76)	81.08(4.87)	81.19(4.91)	83.40(5.59)	83.15(5.34)	82.97(4.90)	82.26(5.17)	82.14(4.96)	82.28(4.81)	83.88(4.75)	84.14(4.99)	84.46(5.10)	84.01(5.14)	84.86(5.34)		83.31(4.53)	80.54(4.81)	80.68(4.67)
Shewanella_sp._UCD-KL12_#GCF_001957125.1	81.80(4.88)	81.95(4.98)	82.13(4.84)	81.89(4.93)	82.15(5.26)	81.80(5.03)	81.77(4.79)	81.50(4.81)	81.48(4.98)	80.93(5.00)	81.21(5.09)	81.14(4.86)	81.43(4.93)	81.59(5.02)	81.97(5.19)	80.92(4.72)	81.32(4.92)	81.49(4.86)	82.70(5.13)	82.51(4.99)	82.63(5.19)	82.39(4.90)	82.26(4.61)	81.74(4.51)	81.73(4.16)	82.00(4.28)	82.05(4.41)	81.95(4.55)	82.24(4.42)	83.31(4.53)		80.61(4.65)	80.41(4.46)
Shewanella_marina_JCM_15074_#GCF_000614975.1	80.49(4.82)	80.46(4.77)	80.52(4.88)	80.41(4.74)	80.77(5.00)	81.00(4.80)	80.91(4.87)	80.88(4.34)	80.79(4.72)	82.02(5.40)	82.08(5.59)	81.76(5.32)	81.68(5.49)	80.54(5.07)	80.64(4.63)	80.74(4.66)	80.51(4.89)	80.63(4.66)	81.22(5.21)	80.81(4.81)	80.65(4.88)	81.55(4.85)	81.41(4.85)	80.89(4.83)	80.73(4.84)	80.54(4.94)	80.79(5.17)	80.93(5.32)	81.36(5.05)	80.54(4.81)	80.61(4.65)		81.10(4.66)
Shewanella_sp._OPT22_#GCA_004168585.1	80.44(4.82)	80.30(4.80)	80.50(4.55)	80.52(4.67)	80.71(4.77)	80.85(4.63)	80.89(4.44)	80.59(4.10)	80.77(4.47)	81.92(4.93)	81.64(5.23)	81.59(4.89)	81.57(4.86)	81.35(4.69)	80.86(4.18)	81.23(4.28)	80.50(4.24)	80.67(4.21)	81.04(4.92)	80.78(4.89)	80.85(4.43)	81.09(4.66)	81.05(4.45)	80.42(4.41)	80.06(4.73)	80.51(4.88)	80.60(4.96)	80.72(4.90)	80.81(4.75)	80.68(4.67)	80.41(4.46)	81.10(4.66)
	Shewanella_sp._MR-7_#GCA_000014665.1	Shewanella_sp._MR-4_#GCA_000014685.1	Shewanella_sp._BC20_#GCA_003129585.1	Shewanella_sp._SA70_#GCA_002157365.1	Shewanella_sp._NCTC12093_#GCA_900636665.1	Shewanella_bicestrii_JAB-1_#GCA_002216875.1	Shewanella_sp._ANA-3_#GCA_000203935.1	Shewanella_sp._Shew256_#GCF_002196695.1	Shewanella_decolorationis_S12_#GCA_000485795.1	Shewanella_decolorationis_sesselensis_#GCF_004354305.1	Shewanella_xiamenensis_LC6_#GCA_006385735.1	Shewanella_xiamenensis_LC2_#GCA_006385775.1	Shewanella_xiamenensis_FDAARGOS_354_#GCA_002209245.2	Shewanella_xiamenensis_AS58_#GCA_002738015.1	Shewanella_xiamenensis_Sh95_#GCA_001308045.1	Shewanella_xiamenensis_S2_009_000_R2_72_#GCA_003241225.1	Shewanella_xiamenensis_ZOR0012_#GCF_000798835.1	Shewanella_xiamenensis_BC01_#GCA_000712635.2	Shewanella_xiamenensis_T17_#GCF_002074855.1	Shewanella_xiamenensis_DCB2-1_#GCA_003130545.1	Shewanella_xiamenensis_POL2_#GCF_000282755.1	Shewanella_oneidensis_MR-1_#GCA_000146165.2	Shewanella_putrefaciens_W3-18-1_#GCA_000015185.1	Shewanella_putrefaciens_200_#GCA_000169215.2	Shewanella_putrefaciens_WS13_#GCA_003044255.1	Shewanella_putrefaciens_JCM_20190_-_NBRC_3908_#GCF_000615005.1	Shewanella_putrefaciens_CN-32_#GCA_000016585.1	Shewanella_putrefaciens_NCTC10695_#GCA_900457065.1	Shewanella_baltica_OS155_#GCA_000015845.1	Shewanella_baltica_OS117_#GCA_000215895.1	Shewanella_baltica_SACH_#GCA_001887095.2	Shewanella_baltica_OS195_#GCA_000018765.1	Shewanella_baltica_OS678_#GCA_000178875.2	Shewanella_baltica_OS625_#GCA_000231345.2	Shewanella_baltica_OS223_#GCA_000021665.1	Shewanella_baltica_BA175_#GCA_000147735.3	Shewanella_baltica_OS183_#GCA_000179535.2	Shewanella_baltica_M1_#GCA_001620325.1	Shewanella_baltica_NCTC10735_#GCA_900456975.1	Shewanella_baltica_CW2_#GCA_003030925.1	Shewanella_baltica_NCTC10737_#GCA_900636855.1	Shewanella_baltica_OS185_#GCA_000017325.1	Shewanella_baltica_#GCA_003516645.1	Shewanella_baltica_128_#GCF_003052765.1	Shewanella_sp._Pdp11_#GCA_002838165.1	Shewanella_sp._WE21_#GCA_002966515.1	Shewanella_sp._UBA8824_#GCA_003486485.1	Shewanella_sp._97_#GCA_003315425.1	Shewanella_morhuae_CW7_#GCA_003028295.1
Shewanella_sp._MR-7_#GCA_000014665.1		97.22(2.09)	95.40(3.11)	94.90(3.36)	95.16(3.30)	95.12(3.34)	93.78(3.62)	93.60(3.51)	92.46(3.86)	92.27(3.91)	89.80(4.56)	89.80(4.56)	89.77(4.63)	89.75(4.65)	89.96(4.66)	89.58(4.65)	89.50(4.54)	89.59(4.53)	89.77(4.60)	89.58(4.63)	89.67(4.62)	87.27(4.23)	84.04(4.77)	83.84(4.71)	83.79(4.74)	83.73(4.57)	83.84(4.69)	83.91(4.75)	83.64(4.35)	83.62(4.37)	83.59(4.29)	83.71(4.42)	83.70(4.43)	83.62(4.38)	83.63(4.38)	83.59(4.32)	83.49(4.20)	83.56(4.23)	83.86(4.68)	83.64(4.40)	83.74(4.41)	83.68(4.39)	83.28(4.04)	83.86(4.57)	83.82(4.48)	83.35(4.31)	82.88(3.85)	83.37(4.30)	82.94(4.41)
Shewanella_sp._MR-4_#GCA_000014685.1	97.22(2.09)		95.59(3.02)	95.15(3.33)	95.42(3.26)	95.34(3.34)	93.99(3.56)	93.68(3.53)	92.50(3.93)	92.36(3.91)	89.80(4.55)	89.80(4.58)	89.78(4.59)	89.80(4.61)	90.02(4.65)	89.66(4.62)	89.59(4.53)	89.54(4.55)	89.78(4.57)	89.76(4.58)	89.79(4.58)	87.28(4.24)	83.86(4.73)	83.93(4.75)	83.88(4.74)	83.58(4.44)	83.74(4.64)	83.94(4.80)	83.60(4.38)	83.66(4.46)	83.64(4.38)	83.69(4.50)	83.61(4.46)	83.61(4.43)	83.64(4.50)	83.58(4.40)	83.65(4.40)	83.41(4.19)	83.61(4.42)	83.67(4.48)	83.94(4.69)	83.70(4.43)	83.41(4.00)	83.78(4.59)	83.77(4.49)	83.35(4.39)	82.95(3.85)	83.21(4.18)	82.88(4.41)
Shewanella_sp._BC20_#GCA_003129585.1	95.40(3.11)	95.59(3.02)		96.36(2.60)	96.72(2.21)	96.62(2.34)	94.63(3.36)	94.39(3.17)	93.14(3.97)	93.00(3.92)	89.87(4.61)	89.88(4.59)	89.95(4.65)	89.94(4.69)	90.17(4.75)	89.88(4.62)	89.65(4.60)	89.80(4.57)	89.98(4.68)	89.92(4.64)	89.89(4.66)	87.16(4.16)	83.84(4.60)	83.88(4.69)	83.79(4.66)	83.76(4.62)	83.80(4.60)	83.63(4.59)	83.52(4.17)	83.34(4.05)	83.47(4.18)	83.50(4.27)	83.63(4.25)	83.52(4.23)	83.49(4.21)	83.53(4.20)	83.47(4.22)	83.59(4.27)	83.50(4.22)	83.44(4.12)	83.54(4.21)	83.49(4.30)	83.41(4.09)	83.62(4.35)	83.84(4.57)	83.19(4.20)	83.03(4.01)	83.47(4.35)	82.58(4.14)
Shewanella_sp._SA70_#GCA_002157365.1	94.90(3.36)	95.15(3.33)	96.36(2.60)		97.64(2.99)	96.67(2.67)	95.23(3.44)	95.02(3.44)	93.23(3.94)	93.01(3.96)	90.63(5.00)	90.57(5.03)	90.21(4.88)	90.28(4.84)	90.44(4.95)	90.07(4.84)	89.76(4.70)	89.88(4.72)	90.41(4.91)	90.11(4.79)	90.43(5.06)	87.26(4.18)	83.93(4.78)	84.32(5.19)	83.78(4.59)	83.73(4.54)	84.36(5.27)	84.24(5.17)	83.52(4.16)	83.43(4.18)	83.41(4.12)	83.38(4.12)	83.49(4.25)	83.41(4.20)	83.41(4.20)	83.53(4.20)	83.50(4.19)	83.46(4.24)	83.26(4.05)	83.55(4.26)	83.74(4.54)	83.47(4.20)	83.38(3.98)	83.63(4.30)	83.69(4.34)	83.29(4.25)	82.96(3.87)	83.38(4.27)	82.76(4.32)
Shewanella_sp._NCTC12093_#GCA_900636665.1	95.16(3.30)	95.42(3.26)	96.72(2.21)	97.64(2.99)		97.10(2.40)	94.97(3.54)	94.54(3.48)	93.11(3.97)	92.98(3.92)	90.11(4.85)	90.18(4.82)	90.26(4.83)	90.12(4.73)	90.46(4.93)	90.01(4.72)	89.66(4.66)	89.77(4.65)	90.23(4.84)	89.99(4.75)	89.98(4.74)	87.24(4.23)	84.53(5.35)	84.36(5.28)	83.78(4.63)	83.74(4.60)	83.82(4.73)	84.42(5.39)	83.57(4.31)	83.54(4.33)	83.50(4.24)	83.60(4.30)	83.57(4.35)	83.52(4.31)	83.60(4.37)	83.60(4.25)	83.57(4.22)	83.52(4.20)	83.66(4.45)	83.57(4.28)	83.94(4.80)	83.50(4.29)	83.22(3.89)	83.96(4.64)	84.24(4.99)	83.35(4.30)	83.01(3.89)	83.41(4.33)	82.68(4.25)
Shewanella_bicestrii_JAB-1_#GCA_002216875.1	95.12(3.34)	95.34(3.34)	96.62(2.34)	96.67(2.67)	97.10(2.40)		95.11(3.61)	94.73(3.38)	93.03(3.98)	92.89(3.93)	89.95(4.59)	89.94(4.60)	90.00(4.66)	90.16(4.82)	90.21(4.85)	89.96(4.66)	89.68(4.65)	89.77(4.62)	90.16(4.80)	89.83(4.72)	89.87(4.76)	87.23(4.21)	83.97(4.83)	83.91(4.72)	83.90(4.70)	83.73(4.51)	83.92(4.72)	84.00(4.73)	83.49(4.29)	83.55(4.31)	83.39(4.15)	83.51(4.27)	83.59(4.33)	83.47(4.32)	83.42(4.26)	83.52(4.27)	83.46(4.21)	83.45(4.17)	83.52(4.27)	83.53(4.30)	83.57(4.28)	83.46(4.28)	83.28(3.96)	83.78(4.52)	83.74(4.44)	83.34(4.33)	82.89(3.82)	83.29(4.29)	82.96(4.42)
Shewanella_sp._ANA-3_#GCA_000203935.1	93.78(3.62)	93.99(3.56)	94.63(3.36)	95.23(3.44)	94.97(3.54)	95.11(3.61)		95.99(2.79)	93.66(3.84)	93.65(3.83)	90.34(4.92)	90.36(4.89)	89.93(4.67)	89.93(4.65)	90.18(4.66)	89.87(4.64)	89.64(4.57)	89.71(4.55)	90.06(4.75)	89.82(4.65)	90.27(4.91)	87.25(4.20)	83.89(4.75)	83.92(4.73)	83.76(4.69)	83.70(4.58)	84.47(5.50)	83.95(4.81)	83.62(4.34)	83.56(4.36)	83.40(4.21)	83.45(4.28)	83.51(4.28)	83.47(4.29)	83.58(4.36)	83.56(4.25)	83.51(4.23)	83.50(4.12)	83.47(4.27)	83.51(4.28)	83.69(4.43)	83.35(4.23)	83.22(3.96)	83.69(4.39)	83.63(4.40)	83.31(4.36)	82.90(3.78)	83.29(4.32)	82.75(4.34)
Shewanella_sp._Shew256_#GCF_002196695.1	93.60(3.51)	93.68(3.53)	94.39(3.17)	95.02(3.44)	94.54(3.48)	94.73(3.38)	95.99(2.79)		93.77(3.74)	93.67(3.79)	90.31(4.96)	90.36(4.94)	89.97(4.76)	89.84(4.60)	90.01(4.72)	89.72(4.59)	89.62(4.52)	89.62(4.55)	89.97(4.69)	89.71(4.66)	90.26(4.87)	87.23(4.12)	83.89(4.63)	84.12(5.10)	83.80(4.54)	83.63(4.47)	84.19(5.24)	84.17(5.16)	83.45(4.21)	83.51(4.28)	83.32(4.13)	83.33(4.18)	83.36(4.09)	83.37(4.17)	83.59(4.37)	83.35(4.07)	83.41(4.14)	83.47(4.15)	83.49(4.24)	83.52(4.21)	83.56(4.44)	83.37(4.16)	83.33(3.93)	83.50(4.32)	83.54(4.36)	83.18(4.18)	82.86(3.81)	83.19(4.28)	82.73(4.28)
Shewanella_decolorationis_S12_#GCA_000485795.1	92.46(3.86)	92.50(3.93)	93.14(3.97)	93.23(3.94)	93.11(3.97)	93.03(3.98)	93.66(3.84)	93.77(3.74)		97.77(2.23)	90.22(4.63)	90.19(4.64)	90.18(4.59)	90.11(4.69)	90.25(4.67)	89.90(4.51)	89.93(4.58)	89.86(4.60)	90.20(4.63)	89.94(4.64)	90.09(4.70)	87.43(4.21)	84.30(5.12)	83.75(4.69)	83.75(4.48)	83.68(4.52)	83.89(4.60)	83.93(4.69)	83.38(4.19)	83.39(4.14)	83.39(4.19)	83.37(4.14)	83.42(4.18)	83.37(4.18)	83.35(4.21)	83.50(4.18)	83.43(4.16)	83.48(4.21)	83.39(4.14)	83.35(4.08)	83.45(4.20)	83.44(4.21)	83.29(3.97)	83.58(4.34)	84.11(5.04)	83.27(4.22)	82.86(3.83)	83.30(4.29)	82.63(4.16)
Shewanella_decolorationis_sesselensis_#GCF_004354305.1	92.27(3.91)	92.36(3.91)	93.00(3.92)	93.01(3.96)	92.98(3.92)	92.89(3.93)	93.65(3.83)	93.67(3.79)	97.77(2.23)		90.02(4.55)	90.04(4.55)	90.03(4.54)	90.07(4.64)	90.09(4.61)	89.85(4.49)	89.92(4.49)	89.89(4.52)	90.07(4.61)	89.97(4.60)	89.95(4.63)	87.53(4.19)	83.94(4.71)	84.03(4.75)	83.76(4.63)	83.68(4.55)	83.84(4.62)	83.98(4.75)	83.44(4.17)	83.53(4.19)	83.38(4.16)	83.41(4.15)	83.50(4.19)	83.39(4.19)	83.51(4.26)	83.53(4.21)	83.52(4.18)	83.43(4.15)	83.47(4.15)	83.40(4.19)	83.51(4.22)	83.43(4.17)	83.27(4.00)	83.62(4.30)	83.61(4.32)	83.33(4.25)	82.95(3.82)	83.28(4.19)	82.64(4.29)
Shewanella_xiamenensis_LC6_#GCA_006385735.1	89.80(4.56)	89.80(4.55)	89.87(4.61)	90.63(5.00)	90.11(4.85)	89.95(4.59)	90.34(4.92)	90.31(4.96)	90.22(4.63)	90.02(4.55)		99.95(0.95)	98.62(2.37)	97.76(2.53)	97.89(2.73)	97.79(2.34)	97.56(2.62)	97.67(2.31)	97.80(2.41)	98.03(2.37)	97.96(2.44)	89.47(3.94)	84.65(5.43)	84.53(5.34)	83.95(4.70)	83.88(4.65)	84.35(5.30)	84.33(5.21)	83.58(4.38)	83.58(4.41)	83.37(4.25)	83.48(4.32)	83.44(4.26)	83.42(4.27)	83.45(4.26)	83.45(4.23)	83.48(4.19)	83.59(4.34)	83.54(4.36)	83.54(4.33)	83.62(4.42)	83.61(4.37)	83.55(4.13)	83.66(4.43)	84.26(4.96)	83.36(4.34)	83.06(3.98)	83.41(4.33)	82.90(4.27)
Shewanella_xiamenensis_LC2_#GCA_006385775.1	89.80(4.56)	89.80(4.58)	89.88(4.59)	90.57(5.03)	90.18(4.82)	89.94(4.60)	90.36(4.89)	90.36(4.94)	90.19(4.64)	90.04(4.55)	99.95(0.95)		98.63(2.37)	97.73(2.60)	97.89(2.74)	97.77(2.39)	97.57(2.60)	97.66(2.35)	97.81(2.40)	98.06(2.29)	97.97(2.40)	89.47(3.93)	84.57(5.35)	84.55(5.35)	83.94(4.73)	83.89(4.67)	84.42(5.33)	84.31(5.20)	83.53(4.36)	83.63(4.46)	83.36(4.25)	83.48(4.34)	83.48(4.29)	83.41(4.24)	83.54(4.37)	83.49(4.24)	83.40(4.11)	83.54(4.31)	83.51(4.31)	83.57(4.34)	83.62(4.51)	83.61(4.37)	83.56(4.15)	83.61(4.41)	84.24(4.96)	83.37(4.29)	83.06(3.93)	83.50(4.35)	82.94(4.23)
Shewanella_xiamenensis_FDAARGOS_354_#GCA_002209245.2	89.77(4.63)	89.78(4.59)	89.95(4.65)	90.21(4.88)	90.26(4.83)	90.00(4.66)	89.93(4.67)	89.97(4.76)	90.18(4.59)	90.03(4.54)	98.62(2.37)	98.63(2.37)		97.61(2.66)	97.85(2.76)	97.69(2.40)	97.55(2.61)	97.60(2.40)	97.66(2.63)	98.06(2.47)	97.93(2.42)	89.56(4.00)	85.22(6.15)	84.67(5.56)	84.01(4.78)	84.01(4.68)	84.32(5.15)	84.58(5.41)	83.70(4.46)	83.69(4.50)	83.53(4.27)	83.59(4.47)	83.62(4.40)	83.54(4.28)	83.58(4.46)	83.52(4.33)	83.54(4.29)	83.57(4.28)	83.64(4.45)	83.52(4.32)	83.72(4.53)	83.75(4.47)	83.53(4.13)	83.78(4.50)	84.35(5.19)	83.53(4.37)	83.13(4.00)	83.51(4.41)	82.81(4.29)
Shewanella_xiamenensis_AS58_#GCA_002738015.1	89.75(4.65)	89.80(4.61)	89.94(4.69)	90.28(4.84)	90.12(4.73)	90.16(4.82)	89.93(4.65)	89.84(4.60)	90.11(4.69)	90.07(4.64)	97.76(2.53)	97.73(2.60)	97.61(2.66)		97.53(2.98)	97.79(2.55)	97.51(2.63)	97.51(2.55)	97.70(2.59)	97.67(2.47)	97.61(2.55)	89.42(3.95)	84.06(4.79)	84.04(4.77)	84.03(4.76)	84.04(4.78)	83.99(4.77)	84.06(4.72)	83.47(4.28)	83.50(4.28)	83.42(4.28)	83.38(4.31)	83.38(4.28)	83.49(4.31)	83.33(4.24)	83.36(4.22)	83.42(4.26)	83.58(4.35)	83.50(4.41)	83.50(4.29)	83.47(4.29)	83.64(4.39)	83.54(4.20)	83.81(4.63)	83.75(4.51)	83.43(4.39)	83.14(3.94)	83.45(4.35)	83.02(4.41)
Shewanella_xiamenensis_Sh95_#GCA_001308045.1	89.96(4.66)	90.02(4.65)	90.17(4.75)	90.44(4.95)	90.46(4.93)	90.21(4.85)	90.18(4.66)	90.01(4.72)	90.25(4.67)	90.09(4.61)	97.89(2.73)	97.89(2.74)	97.85(2.76)	97.53(2.98)		97.51(2.76)	97.41(2.85)	97.42(2.74)	97.56(2.88)	97.57(3.52)	97.79(2.67)	89.36(3.96)	84.88(5.74)	84.20(4.98)	83.93(4.66)	83.94(4.68)	84.16(4.89)	84.10(4.77)	83.47(4.22)	83.42(4.10)	83.50(4.37)	83.45(4.28)	83.48(4.29)	83.43(4.25)	83.40(4.24)	83.46(4.25)	83.49(4.25)	83.56(4.33)	83.38(4.24)	83.39(4.11)	83.46(4.34)	83.58(4.36)	83.46(4.15)	83.66(4.40)	84.16(5.04)	83.40(4.30)	83.03(4.00)	83.48(4.36)	82.74(4.01)
Shewanella_xiamenensis_S2_009_000_R2_72_#GCA_003241225.1	89.58(4.65)	89.66(4.62)	89.88(4.62)	90.07(4.84)	90.01(4.72)	89.96(4.66)	89.87(4.64)	89.72(4.59)	89.90(4.51)	89.85(4.49)	97.79(2.34)	97.77(2.39)	97.69(2.40)	97.79(2.55)	97.51(2.76)		97.83(2.40)	97.75(2.28)	97.70(2.46)	97.73(2.37)	97.76(2.33)	89.47(3.99)	83.94(4.73)	84.21(4.94)	83.94(4.68)	83.94(4.71)	84.26(5.01)	84.04(4.65)	83.43(4.22)	83.36(4.16)	83.34(4.23)	83.35(4.22)	83.45(4.26)	83.46(4.25)	83.47(4.26)	83.47(4.27)	83.51(4.23)	83.61(4.30)	83.39(4.16)	83.49(4.14)	83.51(4.22)	83.62(4.30)	83.54(4.21)	83.57(4.31)	83.78(4.44)	83.53(4.40)	83.13(3.97)	83.61(4.44)	82.85(4.32)
Shewanella_xiamenensis_ZOR0012_#GCF_000798835.1	89.50(4.54)	89.59(4.53)	89.65(4.60)	89.76(4.70)	89.66(4.66)	89.68(4.65)	89.64(4.57)	89.62(4.52)	89.93(4.58)	89.92(4.49)	97.56(2.62)	97.57(2.60)	97.55(2.61)	97.51(2.63)	97.41(2.85)	97.83(2.40)		97.74(2.37)	97.60(2.64)	97.70(2.45)	97.66(2.56)	89.74(4.04)	84.00(4.64)	84.02(4.74)	83.98(4.68)	84.03(4.74)	83.92(4.70)	84.10(4.72)	83.56(4.31)	83.54(4.33)	83.55(4.33)	83.51(4.35)	83.47(4.29)	83.50(4.31)	83.49(4.28)	83.42(4.23)	83.40(4.23)	83.58(4.26)	83.53(4.33)	83.48(4.24)	83.49(4.23)	83.67(4.50)	83.63(4.25)	83.64(4.32)	83.76(4.50)	83.50(4.30)	83.22(3.96)	83.59(4.40)	82.80(4.18)
Shewanella_xiamenensis_BC01_#GCA_000712635.2	89.59(4.53)	89.54(4.55)	89.80(4.57)	89.88(4.72)	89.77(4.65)	89.77(4.62)	89.71(4.55)	89.62(4.55)	89.86(4.60)	89.89(4.52)	97.67(2.31)	97.66(2.35)	97.60(2.40)	97.51(2.55)	97.42(2.74)	97.75(2.28)	97.74(2.37)		97.58(2.52)	97.71(2.34)	97.69(2.35)	89.54(3.94)	83.87(4.64)	83.92(4.61)	83.76(4.56)	83.79(4.57)	83.91(4.67)	83.74(4.53)	83.39(4.11)	83.33(3.97)	83.46(4.20)	83.47(4.25)	83.46(4.25)	83.31(4.23)	83.44(4.27)	83.44(4.22)	83.39(4.18)	83.60(4.30)	83.43(4.25)	83.41(4.13)	83.47(4.17)	83.53(4.38)	83.47(4.18)	83.65(4.32)	83.72(4.44)	83.28(4.16)	83.08(3.90)	83.40(4.26)	82.73(4.10)
Shewanella_xiamenensis_T17_#GCF_002074855.1	89.77(4.60)	89.78(4.57)	89.98(4.68)	90.41(4.91)	90.23(4.84)	90.16(4.80)	90.06(4.75)	89.97(4.69)	90.20(4.63)	90.07(4.61)	97.80(2.41)	97.81(2.40)	97.66(2.63)	97.70(2.59)	97.56(2.88)	97.70(2.46)	97.60(2.64)	97.58(2.52)		97.81(2.40)	97.73(2.46)	89.49(3.92)	84.28(5.06)	84.41(5.34)	83.93(4.78)	84.01(4.83)	84.18(5.06)	84.40(5.20)	83.50(4.31)	83.52(4.35)	83.45(4.29)	83.51(4.38)	83.43(4.31)	83.50(4.38)	83.50(4.37)	83.47(4.29)	83.50(4.26)	83.51(4.37)	83.56(4.40)	83.50(4.38)	83.77(4.69)	83.56(4.41)	83.49(4.18)	83.89(4.65)	83.79(4.51)	83.54(4.33)	83.35(4.18)	83.62(4.42)	82.95(4.38)
Shewanella_xiamenensis_DCB2-1_#GCA_003130545.1	89.58(4.63)	89.76(4.58)	89.92(4.64)	90.11(4.79)	89.99(4.75)	89.83(4.72)	89.82(4.65)	89.71(4.66)	89.94(4.64)	89.97(4.60)	98.03(2.37)	98.06(2.29)	98.06(2.47)	97.67(2.47)	97.57(3.52)	97.73(2.37)	97.70(2.45)	97.71(2.34)	97.81(2.40)		99.60(1.43)	89.49(3.90)	84.09(4.76)	84.28(4.98)	83.85(4.62)	83.89(4.59)	84.02(4.76)	84.19(5.03)	83.49(4.26)	83.44(4.26)	83.56(4.37)	83.45(4.28)	83.41(4.27)	83.53(4.25)	83.59(4.35)	83.51(4.29)	83.45(4.22)	83.60(4.27)	83.48(4.29)	83.49(4.25)	83.56(4.39)	83.65(4.43)	83.50(4.14)	83.65(4.44)	83.66(4.44)	83.46(4.38)	83.24(3.94)	83.52(4.35)	82.78(4.13)
Shewanella_xiamenensis_POL2_#GCF_000282755.1	89.67(4.62)	89.79(4.58)	89.89(4.66)	90.43(5.06)	89.98(4.74)	89.87(4.76)	90.27(4.91)	90.26(4.87)	90.09(4.70)	89.95(4.63)	97.96(2.44)	97.97(2.40)	97.93(2.42)	97.61(2.55)	97.79(2.67)	97.76(2.33)	97.66(2.56)	97.69(2.35)	97.73(2.46)	99.60(1.43)		89.45(3.92)	83.99(4.69)	84.17(4.77)	83.94(4.61)	83.96(4.59)	84.55(5.23)	84.09(4.70)	83.46(4.22)	83.51(4.26)	83.52(4.40)	83.43(4.27)	83.51(4.24)	83.49(4.28)	83.44(4.30)	83.55(4.26)	83.49(4.24)	83.59(4.30)	83.48(4.30)	83.49(4.28)	83.59(4.31)	83.67(4.42)	83.49(4.16)	83.67(4.42)	83.72(4.41)	83.38(4.27)	83.17(3.88)	83.54(4.37)	82.74(4.09)
Shewanella_oneidensis_MR-1_#GCA_000146165.2	87.27(4.23)	87.28(4.24)	87.16(4.16)	87.26(4.18)	87.24(4.23)	87.23(4.21)	87.25(4.20)	87.23(4.12)	87.43(4.21)	87.53(4.19)	89.47(3.94)	89.47(3.93)	89.56(4.00)	89.42(3.95)	89.36(3.96)	89.47(3.99)	89.74(4.04)	89.54(3.94)	89.49(3.92)	89.49(3.90)	89.45(3.92)		84.30(4.72)	84.40(4.88)	84.30(4.76)	84.10(4.58)	84.31(4.84)	84.35(4.87)	83.72(4.53)	83.73(4.62)	83.68(4.43)	83.70(4.61)	83.64(4.55)	83.69(4.51)	83.80(4.60)	83.67(4.51)	83.57(4.44)	83.50(4.40)	83.79(4.60)	83.62(4.47)	83.66(4.45)	83.85(4.61)	83.52(4.18)	83.75(4.49)	83.89(4.67)	83.73(4.67)	83.50(4.29)	83.69(4.43)	83.21(4.76)
Shewanella_putrefaciens_W3-18-1_#GCA_000015185.1	84.04(4.77)	83.86(4.73)	83.84(4.60)	83.93(4.78)	84.53(5.35)	83.97(4.83)	83.89(4.75)	83.89(4.63)	84.30(5.12)	83.94(4.71)	84.65(5.43)	84.57(5.35)	85.22(6.15)	84.06(4.79)	84.88(5.74)	83.94(4.73)	84.00(4.64)	83.87(4.64)	84.28(5.06)	84.09(4.76)	83.99(4.69)	84.30(4.72)		98.84(1.72)	98.87(1.75)	98.91(1.60)	99.10(1.58)	98.83(1.69)	86.74(4.98)	86.79(4.96)	86.59(4.94)	86.81(5.04)	86.80(5.03)	86.77(5.01)	86.66(5.03)	86.68(4.96)	86.67(4.97)	86.66(4.94)	86.75(5.02)	86.67(4.99)	86.53(5.00)	86.86(5.00)	86.43(4.85)	86.89(5.01)	87.19(5.23)	88.11(5.82)	87.85(5.76)	88.07(5.76)	85.02(4.53)
Shewanella_putrefaciens_200_#GCA_000169215.2	83.84(4.71)	83.93(4.75)	83.88(4.69)	84.32(5.19)	84.36(5.28)	83.91(4.72)	83.92(4.73)	84.12(5.10)	83.75(4.69)	84.03(4.75)	84.53(5.34)	84.55(5.35)	84.67(5.56)	84.04(4.77)	84.20(4.98)	84.21(4.94)	84.02(4.74)	83.92(4.61)	84.41(5.34)	84.28(4.98)	84.17(4.77)	84.40(4.88)	98.84(1.72)		98.91(1.53)	98.88(1.61)	98.83(2.04)	98.93(1.44)	86.73(5.01)	86.75(5.05)	86.45(4.91)	86.62(5.09)	86.66(5.10)	86.70(5.05)	86.67(5.03)	86.71(4.98)	86.66(4.95)	86.64(4.99)	86.75(5.05)	86.76(5.05)	86.81(5.14)	86.68(5.15)	86.48(4.85)	86.76(5.03)	86.87(5.11)	88.12(5.83)	87.78(5.75)	88.05(5.80)	84.84(4.41)
Shewanella_putrefaciens_WS13_#GCA_003044255.1	83.79(4.74)	83.88(4.74)	83.79(4.66)	83.78(4.59)	83.78(4.63)	83.90(4.70)	83.76(4.69)	83.80(4.54)	83.75(4.48)	83.76(4.63)	83.95(4.70)	83.94(4.73)	84.01(4.78)	84.03(4.76)	83.93(4.66)	83.94(4.68)	83.98(4.68)	83.76(4.56)	83.93(4.78)	83.85(4.62)	83.94(4.61)	84.30(4.76)	98.87(1.75)	98.91(1.53)		99.92(0.45)	98.92(1.43)	98.85(1.64)	86.62(4.96)	86.62(4.96)	86.51(4.93)	86.61(5.05)	86.63(5.03)	86.71(5.03)	86.55(5.02)	86.52(4.95)	86.56(4.96)	86.51(4.94)	86.70(4.98)	86.68(4.99)	86.52(4.97)	86.75(5.04)	86.49(4.86)	86.68(5.02)	86.87(5.14)	88.01(5.80)	87.80(5.76)	88.00(5.78)	84.78(4.37)
Shewanella_putrefaciens_JCM_20190_-_NBRC_3908_#GCF_000615005.1	83.73(4.57)	83.58(4.44)	83.76(4.62)	83.73(4.54)	83.74(4.60)	83.73(4.51)	83.70(4.58)	83.63(4.47)	83.68(4.52)	83.68(4.55)	83.88(4.65)	83.89(4.67)	84.01(4.68)	84.04(4.78)	83.94(4.68)	83.94(4.71)	84.03(4.74)	83.79(4.57)	84.01(4.83)	83.89(4.59)	83.96(4.59)	84.10(4.58)	98.91(1.60)	98.88(1.61)	99.92(0.45)		98.94(1.36)	98.85(1.57)	86.55(4.90)	86.59(4.93)	86.47(4.91)	86.61(4.98)	86.60(4.96)	86.62(4.97)	86.45(4.99)	86.56(4.89)	86.51(4.89)	86.55(4.97)	86.61(4.96)	86.56(5.00)	86.46(4.95)	86.64(4.95)	86.43(4.86)	86.62(4.95)	86.78(5.03)	88.07(5.82)	87.89(5.69)	87.98(5.78)	84.66(4.22)
Shewanella_putrefaciens_CN-32_#GCA_000016585.1	83.84(4.69)	83.74(4.64)	83.80(4.60)	84.36(5.27)	83.82(4.73)	83.92(4.72)	84.47(5.50)	84.19(5.24)	83.89(4.60)	83.84(4.62)	84.35(5.30)	84.42(5.33)	84.32(5.15)	83.99(4.77)	84.16(4.89)	84.26(5.01)	83.92(4.70)	83.91(4.67)	84.18(5.06)	84.02(4.76)	84.55(5.23)	84.31(4.84)	99.10(1.58)	98.83(2.04)	98.92(1.43)	98.94(1.36)		98.82(1.66)	86.63(4.93)	86.67(4.92)	86.54(4.99)	86.61(5.16)	86.68(5.15)	86.76(4.99)	86.64(5.00)	86.66(5.00)	86.71(4.94)	86.58(4.96)	86.73(4.98)	86.68(5.00)	86.62(5.05)	86.57(5.04)	86.38(4.87)	86.76(5.01)	86.88(5.07)	88.16(5.83)	87.75(5.78)	88.05(5.80)	84.81(4.49)
Shewanella_putrefaciens_NCTC10695_#GCA_900457065.1	83.91(4.75)	83.94(4.80)	83.63(4.59)	84.24(5.17)	84.42(5.39)	84.00(4.73)	83.95(4.81)	84.17(5.16)	83.93(4.69)	83.98(4.75)	84.33(5.21)	84.31(5.20)	84.58(5.41)	84.06(4.72)	84.10(4.77)	84.04(4.65)	84.10(4.72)	83.74(4.53)	84.40(5.20)	84.19(5.03)	84.09(4.70)	84.35(4.87)	98.83(1.69)	98.93(1.44)	98.85(1.64)	98.85(1.57)	98.82(1.66)		86.71(5.00)	86.72(5.03)	86.59(4.97)	86.75(5.03)	86.68(5.03)	86.76(5.00)	86.58(5.01)	86.55(4.96)	86.71(4.99)	86.58(4.99)	86.67(5.04)	86.64(5.03)	86.74(5.13)	86.75(5.01)	86.46(4.83)	86.66(5.04)	86.94(5.10)	88.07(5.78)	87.81(5.73)	88.04(5.79)	84.86(4.37)
Shewanella_baltica_OS155_#GCA_000015845.1	83.64(4.35)	83.60(4.38)	83.52(4.17)	83.52(4.16)	83.57(4.31)	83.49(4.29)	83.62(4.34)	83.45(4.21)	83.38(4.19)	83.44(4.17)	83.58(4.38)	83.53(4.36)	83.70(4.46)	83.47(4.28)	83.47(4.22)	83.43(4.22)	83.56(4.31)	83.39(4.11)	83.50(4.31)	83.49(4.26)	83.46(4.22)	83.72(4.53)	86.74(4.98)	86.73(5.01)	86.62(4.96)	86.55(4.90)	86.63(4.93)	86.71(5.00)		99.98(0.32)	97.38(1.74)	97.10(1.99)	97.11(1.97)	97.14(1.93)	97.34(1.80)	97.41(1.86)	97.40(1.85)	97.05(1.98)	97.23(1.85)	97.19(1.95)	97.02(2.10)	97.14(1.94)	97.38(1.74)	96.50(2.45)	94.22(2.74)	91.31(3.58)	91.32(3.60)	91.37(3.63)	87.12(4.10)
Shewanella_baltica_OS117_#GCA_000215895.1	83.62(4.37)	83.66(4.46)	83.34(4.05)	83.43(4.18)	83.54(4.33)	83.55(4.31)	83.56(4.36)	83.51(4.28)	83.39(4.14)	83.53(4.19)	83.58(4.41)	83.63(4.46)	83.69(4.50)	83.50(4.28)	83.42(4.10)	83.36(4.16)	83.54(4.33)	83.33(3.97)	83.52(4.35)	83.44(4.26)	83.51(4.26)	83.73(4.62)	86.79(4.96)	86.75(5.05)	86.62(4.96)	86.59(4.93)	86.67(4.92)	86.72(5.03)	99.98(0.32)		97.39(1.74)	97.10(1.99)	97.12(1.96)	97.15(1.94)	97.37(1.77)	97.44(1.83)	97.42(1.83)	97.07(1.96)	97.24(1.87)	97.21(1.89)	97.03(2.08)	97.14(1.96)	97.38(1.77)	96.53(2.41)	94.25(2.72)	91.31(3.66)	91.31(3.57)	91.41(3.59)	87.13(4.13)
Shewanella_baltica_SACH_#GCA_001887095.2	83.59(4.29)	83.64(4.38)	83.47(4.18)	83.41(4.12)	83.50(4.24)	83.39(4.15)	83.40(4.21)	83.32(4.13)	83.39(4.19)	83.38(4.16)	83.37(4.25)	83.36(4.25)	83.53(4.27)	83.42(4.28)	83.50(4.37)	83.34(4.23)	83.55(4.33)	83.46(4.20)	83.45(4.29)	83.56(4.37)	83.52(4.40)	83.68(4.43)	86.59(4.94)	86.45(4.91)	86.51(4.93)	86.47(4.91)	86.54(4.99)	86.59(4.97)	97.38(1.74)	97.39(1.74)		97.13(1.96)	97.18(1.91)	97.17(1.93)	97.42(1.82)	97.27(1.89)	97.26(1.86)	97.10(1.91)	97.25(1.84)	97.30(1.82)	97.04(2.08)	97.19(1.92)	97.46(1.68)	96.50(2.40)	94.26(2.65)	91.25(3.59)	91.38(3.60)	91.47(3.69)	87.04(4.05)
Shewanella_baltica_OS195_#GCA_000018765.1	83.71(4.42)	83.69(4.50)	83.50(4.27)	83.38(4.12)	83.60(4.30)	83.51(4.27)	83.45(4.28)	83.33(4.18)	83.37(4.14)	83.41(4.15)	83.48(4.32)	83.48(4.34)	83.59(4.47)	83.38(4.31)	83.45(4.28)	83.35(4.22)	83.51(4.35)	83.47(4.25)	83.51(4.38)	83.45(4.28)	83.43(4.27)	83.70(4.61)	86.81(5.04)	86.62(5.09)	86.61(5.05)	86.61(4.98)	86.61(5.16)	86.75(5.03)	97.10(1.99)	97.10(1.99)	97.13(1.96)		99.92(1.05)	99.31(1.49)	97.30(1.89)	97.10(2.07)	97.11(1.98)	97.07(2.12)	97.31(2.02)	97.07(1.97)	97.01(2.14)	97.40(2.32)	97.48(1.98)	96.59(2.36)	94.56(2.69)	91.28(3.65)	91.36(3.58)	91.46(3.70)	87.32(4.39)
Shewanella_baltica_OS678_#GCA_000178875.2	83.70(4.43)	83.61(4.46)	83.63(4.25)	83.49(4.25)	83.57(4.35)	83.59(4.33)	83.51(4.28)	83.36(4.09)	83.42(4.18)	83.50(4.19)	83.44(4.26)	83.48(4.29)	83.62(4.40)	83.38(4.28)	83.48(4.29)	83.45(4.26)	83.47(4.29)	83.46(4.25)	83.43(4.31)	83.41(4.27)	83.51(4.24)	83.64(4.55)	86.80(5.03)	86.66(5.10)	86.63(5.03)	86.60(4.96)	86.68(5.15)	86.68(5.03)	97.11(1.97)	97.12(1.96)	97.18(1.91)	99.92(1.05)		99.28(1.53)	97.28(1.90)	97.11(2.01)	97.11(1.96)	97.05(2.15)	97.32(2.00)	97.07(1.97)	96.98(2.19)	97.39(2.28)	97.47(2.00)	96.59(2.36)	94.55(2.70)	91.30(3.69)	91.35(3.59)	91.47(3.70)	87.21(4.27)
Shewanella_baltica_OS625_#GCA_000231345.2	83.62(4.38)	83.61(4.43)	83.52(4.23)	83.41(4.20)	83.52(4.31)	83.47(4.32)	83.47(4.29)	83.37(4.17)	83.37(4.18)	83.39(4.19)	83.42(4.27)	83.41(4.24)	83.54(4.28)	83.49(4.31)	83.43(4.25)	83.46(4.25)	83.50(4.31)	83.31(4.23)	83.50(4.38)	83.53(4.25)	83.49(4.28)	83.69(4.51)	86.77(5.01)	86.70(5.05)	86.71(5.03)	86.62(4.97)	86.76(4.99)	86.76(5.00)	97.14(1.93)	97.15(1.94)	97.17(1.93)	99.31(1.49)	99.28(1.53)		97.28(1.86)	97.15(2.01)	97.14(2.00)	97.09(2.08)	97.31(2.01)	97.08(1.98)	96.99(2.21)	97.44(2.10)	97.49(1.97)	96.58(2.33)	94.54(2.69)	91.27(3.67)	91.37(3.59)	91.41(3.70)	87.21(4.22)
Shewanella_baltica_OS223_#GCA_000021665.1	83.63(4.38)	83.64(4.50)	83.49(4.21)	83.41(4.20)	83.60(4.37)	83.42(4.26)	83.58(4.36)	83.59(4.37)	83.35(4.21)	83.51(4.26)	83.45(4.26)	83.54(4.37)	83.58(4.46)	83.33(4.24)	83.40(4.24)	83.47(4.26)	83.49(4.28)	83.44(4.27)	83.50(4.37)	83.59(4.35)	83.44(4.30)	83.80(4.60)	86.66(5.03)	86.67(5.03)	86.55(5.02)	86.45(4.99)	86.64(5.00)	86.58(5.01)	97.34(1.80)	97.37(1.77)	97.42(1.82)	97.30(1.89)	97.28(1.90)	97.28(1.86)		97.32(1.89)	97.32(1.88)	97.13(2.02)	97.25(1.89)	97.28(1.85)	97.06(2.11)	97.31(1.88)	98.34(1.57)	96.54(2.42)	94.31(2.70)	91.27(3.61)	91.39(3.59)	91.56(3.73)	87.34(4.31)
Shewanella_baltica_BA175_#GCA_000147735.3	83.59(4.32)	83.58(4.40)	83.53(4.20)	83.53(4.20)	83.60(4.25)	83.52(4.27)	83.56(4.25)	83.35(4.07)	83.50(4.18)	83.53(4.21)	83.45(4.23)	83.49(4.24)	83.52(4.33)	83.36(4.22)	83.46(4.25)	83.47(4.27)	83.42(4.23)	83.44(4.22)	83.47(4.29)	83.51(4.29)	83.55(4.26)	83.67(4.51)	86.68(4.96)	86.71(4.98)	86.52(4.95)	86.56(4.89)	86.66(5.00)	86.55(4.96)	97.41(1.86)	97.44(1.83)	97.27(1.89)	97.10(2.07)	97.11(2.01)	97.15(2.01)	97.32(1.89)		99.93(0.51)	97.14(2.00)	97.13(1.93)	97.12(1.96)	96.97(2.10)	97.14(2.03)	97.31(1.85)	96.51(2.36)	94.37(2.74)	91.26(3.59)	91.37(3.53)	91.49(3.67)	87.20(4.29)
Shewanella_baltica_OS183_#GCA_000179535.2	83.49(4.20)	83.65(4.40)	83.47(4.22)	83.50(4.19)	83.57(4.22)	83.46(4.21)	83.51(4.23)	83.41(4.14)	83.43(4.16)	83.52(4.18)	83.48(4.19)	83.40(4.11)	83.54(4.29)	83.42(4.26)	83.49(4.25)	83.51(4.23)	83.40(4.23)	83.39(4.18)	83.50(4.26)	83.45(4.22)	83.49(4.24)	83.57(4.44)	86.67(4.97)	86.66(4.95)	86.56(4.96)	86.51(4.89)	86.71(4.94)	86.71(4.99)	97.40(1.85)	97.42(1.83)	97.26(1.86)	97.11(1.98)	97.11(1.96)	97.14(2.00)	97.32(1.88)	99.93(0.51)		97.15(1.98)	97.12(1.94)	97.13(1.95)	96.97(2.10)	97.15(1.98)	97.33(1.83)	96.55(2.31)	94.36(2.74)	91.30(3.59)	91.36(3.53)	91.47(3.67)	87.01(4.08)
Shewanella_baltica_M1_#GCA_001620325.1	83.56(4.23)	83.41(4.19)	83.59(4.27)	83.46(4.24)	83.52(4.20)	83.45(4.17)	83.50(4.12)	83.47(4.15)	83.48(4.21)	83.43(4.15)	83.59(4.34)	83.54(4.31)	83.57(4.28)	83.58(4.35)	83.56(4.33)	83.61(4.30)	83.58(4.26)	83.60(4.30)	83.51(4.37)	83.60(4.27)	83.59(4.30)	83.50(4.40)	86.66(4.94)	86.64(4.99)	86.51(4.94)	86.55(4.97)	86.58(4.96)	86.58(4.99)	97.05(1.98)	97.07(1.96)	97.10(1.91)	97.07(2.12)	97.05(2.15)	97.09(2.08)	97.13(2.02)	97.14(2.00)	97.15(1.98)		97.02(2.06)	96.99(2.07)	96.85(2.30)	97.09(2.09)	97.22(1.93)	96.52(2.33)	94.61(2.72)	91.31(3.61)	91.37(3.63)	91.46(3.71)	87.13(4.20)
Shewanella_baltica_NCTC10735_#GCA_900456975.1	83.86(4.68)	83.61(4.42)	83.50(4.22)	83.26(4.05)	83.66(4.45)	83.52(4.27)	83.47(4.27)	83.49(4.24)	83.39(4.14)	83.47(4.15)	83.54(4.36)	83.51(4.31)	83.64(4.45)	83.50(4.41)	83.38(4.24)	83.39(4.16)	83.53(4.33)	83.43(4.25)	83.56(4.40)	83.48(4.29)	83.48(4.30)	83.79(4.60)	86.75(5.02)	86.75(5.05)	86.70(4.98)	86.61(4.96)	86.73(4.98)	86.67(5.04)	97.23(1.85)	97.24(1.87)	97.25(1.84)	97.31(2.02)	97.32(2.00)	97.31(2.01)	97.25(1.89)	97.13(1.93)	97.12(1.94)	97.02(2.06)		97.11(2.01)	97.04(2.13)	97.28(2.06)	97.37(2.03)	96.51(2.39)	94.45(2.70)	91.32(3.66)	91.33(3.58)	91.41(3.66)	87.14(4.18)
Shewanella_baltica_CW2_#GCA_003030925.1	83.64(4.40)	83.67(4.48)	83.44(4.12)	83.55(4.26)	83.57(4.28)	83.53(4.30)	83.51(4.28)	83.52(4.21)	83.35(4.08)	83.40(4.19)	83.54(4.33)	83.57(4.34)	83.52(4.32)	83.50(4.29)	83.39(4.11)	83.49(4.14)	83.48(4.24)	83.41(4.13)	83.50(4.38)	83.49(4.25)	83.49(4.28)	83.62(4.47)	86.67(4.99)	86.76(5.05)	86.68(4.99)	86.56(5.00)	86.68(5.00)	86.64(5.03)	97.19(1.95)	97.21(1.89)	97.30(1.82)	97.07(1.97)	97.07(1.97)	97.08(1.98)	97.28(1.85)	97.12(1.96)	97.13(1.95)	96.99(2.07)	97.11(2.01)		97.01(2.17)	97.10(1.95)	97.32(1.80)	96.47(2.49)	94.34(2.75)	91.35(3.60)	91.36(3.61)	91.44(3.66)	87.07(4.13)
Shewanella_baltica_NCTC10737_#GCA_900636855.1	83.74(4.41)	83.94(4.69)	83.54(4.21)	83.74(4.54)	83.94(4.80)	83.57(4.28)	83.69(4.43)	83.56(4.44)	83.45(4.20)	83.51(4.22)	83.62(4.42)	83.62(4.51)	83.72(4.53)	83.47(4.29)	83.46(4.34)	83.51(4.22)	83.49(4.23)	83.47(4.17)	83.77(4.69)	83.56(4.39)	83.59(4.31)	83.66(4.45)	86.53(5.00)	86.81(5.14)	86.52(4.97)	86.46(4.95)	86.62(5.05)	86.74(5.13)	97.02(2.10)	97.03(2.08)	97.04(2.08)	97.01(2.14)	96.98(2.19)	96.99(2.21)	97.06(2.11)	96.97(2.10)	96.97(2.10)	96.85(2.30)	97.04(2.13)	97.01(2.17)		97.02(2.15)	97.13(2.14)	96.61(2.41)	94.61(2.74)	91.31(3.61)	91.36(3.66)	91.56(3.71)	87.08(4.09)
Shewanella_baltica_OS185_#GCA_000017325.1	83.68(4.39)	83.70(4.43)	83.49(4.30)	83.47(4.20)	83.50(4.29)	83.46(4.28)	83.35(4.23)	83.37(4.16)	83.44(4.21)	83.43(4.17)	83.61(4.37)	83.61(4.37)	83.75(4.47)	83.64(4.39)	83.58(4.36)	83.62(4.30)	83.67(4.50)	83.53(4.38)	83.56(4.41)	83.65(4.43)	83.67(4.42)	83.85(4.61)	86.86(5.00)	86.68(5.15)	86.75(5.04)	86.64(4.95)	86.57(5.04)	86.75(5.01)	97.14(1.94)	97.14(1.96)	97.19(1.92)	97.40(2.32)	97.39(2.28)	97.44(2.10)	97.31(1.88)	97.14(2.03)	97.15(1.98)	97.09(2.09)	97.28(2.06)	97.10(1.95)	97.02(2.15)		99.30(1.10)	96.56(2.36)	94.50(2.74)	91.37(3.68)	91.39(3.61)	91.48(3.74)	87.25(4.28)
Shewanella_baltica_#GCA_003516645.1	83.28(4.04)	83.41(4.00)	83.41(4.09)	83.38(3.98)	83.22(3.89)	83.28(3.96)	83.22(3.96)	83.33(3.93)	83.29(3.97)	83.27(4.00)	83.55(4.13)	83.56(4.15)	83.53(4.13)	83.54(4.20)	83.46(4.15)	83.54(4.21)	83.63(4.25)	83.47(4.18)	83.49(4.18)	83.50(4.14)	83.49(4.16)	83.52(4.18)	86.43(4.85)	86.48(4.85)	86.49(4.86)	86.43(4.86)	86.38(4.87)	86.46(4.83)	97.38(1.74)	97.38(1.77)	97.46(1.68)	97.48(1.98)	97.47(2.00)	97.49(1.97)	98.34(1.57)	97.31(1.85)	97.33(1.83)	97.22(1.93)	97.37(2.03)	97.32(1.80)	97.13(2.14)	99.30(1.10)		96.65(2.30)	94.57(2.63)	91.38(3.60)	91.56(3.61)	91.55(3.66)	87.03(3.88)
Shewanella_baltica_128_#GCF_003052765.1	83.86(4.57)	83.78(4.59)	83.62(4.35)	83.63(4.30)	83.96(4.64)	83.78(4.52)	83.69(4.39)	83.50(4.32)	83.58(4.34)	83.62(4.30)	83.66(4.43)	83.61(4.41)	83.78(4.50)	83.81(4.63)	83.66(4.40)	83.57(4.31)	83.64(4.32)	83.65(4.32)	83.89(4.65)	83.65(4.44)	83.67(4.42)	83.75(4.49)	86.89(5.01)	86.76(5.03)	86.68(5.02)	86.62(4.95)	86.76(5.01)	86.66(5.04)	96.50(2.45)	96.53(2.41)	96.50(2.40)	96.59(2.36)	96.59(2.36)	96.58(2.33)	96.54(2.42)	96.51(2.36)	96.55(2.31)	96.52(2.33)	96.51(2.39)	96.47(2.49)	96.61(2.41)	96.56(2.36)	96.65(2.30)		95.16(2.71)	91.37(3.69)	91.39(3.65)	91.46(3.70)	86.99(4.01)
Shewanella_sp._Pdp11_#GCA_002838165.1	83.82(4.48)	83.77(4.49)	83.84(4.57)	83.69(4.34)	84.24(4.99)	83.74(4.44)	83.63(4.40)	83.54(4.36)	84.11(5.04)	83.61(4.32)	84.26(4.96)	84.24(4.96)	84.35(5.19)	83.75(4.51)	84.16(5.04)	83.78(4.44)	83.76(4.50)	83.72(4.44)	83.79(4.51)	83.66(4.44)	83.72(4.41)	83.89(4.67)	87.19(5.23)	86.87(5.11)	86.87(5.14)	86.78(5.03)	86.88(5.07)	86.94(5.10)	94.22(2.74)	94.25(2.72)	94.26(2.65)	94.56(2.69)	94.55(2.70)	94.54(2.69)	94.31(2.70)	94.37(2.74)	94.36(2.74)	94.61(2.72)	94.45(2.70)	94.34(2.75)	94.61(2.74)	94.50(2.74)	94.57(2.63)	95.16(2.71)		91.56(3.87)	91.45(3.77)	91.55(3.79)	86.79(4.09)
Shewanella_sp._WE21_#GCA_002966515.1	83.35(4.31)	83.35(4.39)	83.19(4.20)	83.29(4.25)	83.35(4.30)	83.34(4.33)	83.31(4.36)	83.18(4.18)	83.27(4.22)	83.33(4.25)	83.36(4.34)	83.37(4.29)	83.53(4.37)	83.43(4.39)	83.40(4.30)	83.53(4.40)	83.50(4.30)	83.28(4.16)	83.54(4.33)	83.46(4.38)	83.38(4.27)	83.73(4.67)	88.11(5.82)	88.12(5.83)	88.01(5.80)	88.07(5.82)	88.16(5.83)	88.07(5.78)	91.31(3.58)	91.31(3.66)	91.25(3.59)	91.28(3.65)	91.30(3.69)	91.27(3.67)	91.27(3.61)	91.26(3.59)	91.30(3.59)	91.31(3.61)	91.32(3.66)	91.35(3.60)	91.31(3.61)	91.37(3.68)	91.38(3.60)	91.37(3.69)	91.56(3.87)		97.73(1.77)	97.67(1.87)	86.54(4.05)
Shewanella_sp._UBA8824_#GCA_003486485.1	82.88(3.85)	82.95(3.85)	83.03(4.01)	82.96(3.87)	83.01(3.89)	82.89(3.82)	82.90(3.78)	82.86(3.81)	82.86(3.83)	82.95(3.82)	83.06(3.98)	83.06(3.93)	83.13(4.00)	83.14(3.94)	83.03(4.00)	83.13(3.97)	83.22(3.96)	83.08(3.90)	83.35(4.18)	83.24(3.94)	83.17(3.88)	83.50(4.29)	87.85(5.76)	87.78(5.75)	87.80(5.76)	87.89(5.69)	87.75(5.78)	87.81(5.73)	91.32(3.60)	91.31(3.57)	91.38(3.60)	91.36(3.58)	91.35(3.59)	91.37(3.59)	91.39(3.59)	91.37(3.53)	91.36(3.53)	91.37(3.63)	91.33(3.58)	91.36(3.61)	91.36(3.66)	91.39(3.61)	91.56(3.61)	91.39(3.65)	91.45(3.77)	97.73(1.77)		97.64(1.96)	86.16(3.79)
Shewanella_sp._97_#GCA_003315425.1	83.37(4.30)	83.21(4.18)	83.47(4.35)	83.38(4.27)	83.41(4.33)	83.29(4.29)	83.29(4.32)	83.19(4.28)	83.30(4.29)	83.28(4.19)	83.41(4.33)	83.50(4.35)	83.51(4.41)	83.45(4.35)	83.48(4.36)	83.61(4.44)	83.59(4.40)	83.40(4.26)	83.62(4.42)	83.52(4.35)	83.54(4.37)	83.69(4.43)	88.07(5.76)	88.05(5.80)	88.00(5.78)	87.98(5.78)	88.05(5.80)	88.04(5.79)	91.37(3.63)	91.41(3.59)	91.47(3.69)	91.46(3.70)	91.47(3.70)	91.41(3.70)	91.56(3.73)	91.49(3.67)	91.47(3.67)	91.46(3.71)	91.41(3.66)	91.44(3.66)	91.56(3.71)	91.48(3.74)	91.55(3.66)	91.46(3.70)	91.55(3.79)	97.67(1.87)	97.64(1.96)		86.35(3.96)
Shewanella_morhuae_CW7_#GCA_003028295.1	82.94(4.41)	82.88(4.41)	82.58(4.14)	82.76(4.32)	82.68(4.25)	82.96(4.42)	82.75(4.34)	82.73(4.28)	82.63(4.16)	82.64(4.29)	82.90(4.27)	82.94(4.23)	82.81(4.29)	83.02(4.41)	82.74(4.01)	82.85(4.32)	82.80(4.18)	82.73(4.10)	82.95(4.38)	82.78(4.13)	82.74(4.09)	83.21(4.76)	85.02(4.53)	84.84(4.41)	84.78(4.37)	84.66(4.22)	84.81(4.49)	84.86(4.37)	87.12(4.10)	87.13(4.13)	87.04(4.05)	87.32(4.39)	87.21(4.27)	87.21(4.22)	87.34(4.31)	87.20(4.29)	87.01(4.08)	87.13(4.20)	87.14(4.18)	87.07(4.13)	87.08(4.09)	87.25(4.28)	87.03(3.88)	86.99(4.01)	86.79(4.09)	86.54(4.05)	86.16(3.79)	86.35(3.96)
Shewanella_morhuae_NCTC10736_#GCA_900457045.1	82.95(4.38)	82.80(4.42)	82.66(4.26)	82.78(4.39)	82.89(4.42)	82.80(4.41)	83.00(4.74)	82.64(4.21)	82.77(4.24)	82.77(4.27)	82.94(4.48)	83.03(4.52)	83.09(4.57)	83.00(4.48)	82.84(4.27)	82.76(4.17)	82.71(4.13)	82.68(4.16)	83.32(4.78)	82.94(4.52)	82.99(4.41)	83.04(4.49)	84.86(4.38)	84.83(4.40)	84.77(4.37)	84.67(4.31)	84.78(4.40)	84.70(4.36)	87.14(4.15)	87.07(4.11)	87.03(4.01)	87.35(4.37)	87.19(4.29)	87.16(4.19)	87.29(4.29)	87.16(4.32)	86.94(4.07)	87.10(4.18)	87.10(4.13)	87.03(4.11)	86.99(4.10)	87.23(4.28)	87.01(3.86)	87.04(4.13)	86.68(4.05)	86.32(3.93)	86.15(3.78)	86.47(4.04)	98.83(1.11)
Shewanella_morhuae_ATCC_BAA-1205_#GCA_900156405.1	82.77(4.21)	82.64(4.19)	82.68(4.17)	82.70(4.21)	82.80(4.25)	82.87(4.41)	82.71(4.20)	82.61(4.15)	82.79(4.18)	82.61(4.11)	82.79(4.11)	82.83(4.09)	82.86(4.16)	82.88(4.18)	82.95(4.16)	82.82(4.18)	82.83(4.21)	82.76(4.21)	82.82(4.19)	82.83(4.12)	82.85(4.18)	82.76(4.12)	84.84(4.34)	84.85(4.36)	84.76(4.30)	84.72(4.32)	84.77(4.36)	84.81(4.42)	87.27(4.09)	87.18(4.09)	87.19(4.14)	87.15(4.21)	87.25(4.20)	87.16(4.16)	87.21(4.15)	87.12(4.08)	87.08(4.12)	87.15(4.13)	87.08(4.17)	87.11(4.15)	87.11(4.18)	87.17(4.22)	87.17(4.05)	87.01(4.05)	86.73(3.95)	86.39(4.02)	86.28(3.81)	86.54(4.14)	98.76(1.56)
Shewanella_sp._HN-41_#GCA_000217915.2	84.67(4.59)	84.61(4.51)	84.75(4.55)	84.66(4.57)	84.75(4.60)	84.56(4.57)	84.69(4.59)	84.68(4.53)	84.64(4.52)	84.68(4.54)	84.55(4.50)	84.45(4.50)	84.47(4.49)	84.46(4.55)	84.51(4.48)	84.47(4.54)	84.44(4.57)	84.59(4.60)	84.54(4.52)	84.52(4.49)	84.45(4.46)	84.20(4.42)	85.59(4.68)	85.56(4.71)	85.62(4.66)	85.58(4.70)	85.58(4.74)	85.49(4.70)	86.63(4.89)	86.57(4.86)	86.62(4.99)	86.58(4.94)	86.50(4.93)	86.54(4.92)	86.67(4.93)	86.63(4.88)	86.59(4.88)	86.70(5.00)	86.65(4.86)	86.54(5.01)	86.67(4.98)	86.68(4.94)	86.53(4.96)	86.65(4.91)	86.49(4.81)	85.99(4.65)	85.69(4.55)	86.00(4.68)	84.31(4.19)
Shewanella_sp._CG12_big_fil_rev_8_21_14_0_65_47_15_#GCA_002783505.1	84.53(4.49)	84.46(4.46)	84.45(4.44)	84.55(4.47)	84.48(4.43)	84.49(4.42)	84.38(4.41)	84.53(4.39)	84.41(4.37)	84.50(4.41)	84.35(4.39)	84.35(4.45)	84.39(4.45)	84.35(4.44)	84.39(4.44)	84.36(4.42)	84.30(4.47)	84.35(4.44)	84.37(4.50)	84.35(4.41)	84.30(4.38)	84.25(4.32)	85.85(4.80)	85.86(4.84)	85.89(4.85)	85.77(4.80)	85.89(4.82)	85.71(4.94)	87.40(5.00)	87.29(4.98)	87.32(5.05)	87.37(5.07)	87.27(5.05)	87.37(5.02)	87.32(5.06)	87.42(5.10)	87.47(5.07)	87.37(5.05)	87.47(5.04)	87.29(5.06)	87.32(5.02)	87.29(5.03)	87.15(5.02)	87.51(5.08)	87.30(5.14)	86.53(4.74)	86.38(4.66)	86.61(4.85)	84.49(4.14)
	Shewanella_japonica_KCTC_22435_#GCA_002075795.1	Shewanella_japonica_KCTC_12235_#GCF_003605145.1	Shewanella_japonica_P1-14-1_#GCA_001401775.1	Shewanella_japonica_UCD-FRSSP16_17_#GCA_001675935.1	Shewanella_sp._10N.286.51.B7_#GCA_002873615.1	Shewanella_sp._10N.286.52.B9_#GCA_002873635.1	Shewanella_sp._10N.286.48.B5_#GCA_002874355.1	Shewanella_sp._10N.286.48.A6_#GCA_002873135.1	Shewanella_sp._10N.286.52.C2_#GCA_002874545.1	Shewanella_sp._UCD-KL21_#GCF_001957135.1	Shewanella_maritima_D4-2_#GCA_004295345.1	Shewanella_frigidimarina_NCIMB_400_#GCA_000014705.1	Shewanella_frigidimarina_UBA11170_#GCA_003500745.1	Shewanella_frigidimarina_KCCM_41815_#GCA_003797845.1	Shewanella_frigidimarina_KCTC_23109_#GCA_003797125.1	Shewanella_frigidimarina_11B5_#GCA_002836795.1	Shewanella_frigidimarina_Ag06-30_#GCA_001529365.1	Shewanella_sp._ALD9_#GCA_002836315.1	Shewanella_vesiculosa_CG18_big_fil_WC_8_21_14_2_50_42_11_#GCA_002770875.1	Shewanella_vesiculosa_CG_4_9_14_0_8_um_filter_42_14_#GCA_002789495.1	Shewanella_vesiculosa_CG_4_10_14_0_8_um_filter_42_13_#GCA_002784445.1	Shewanella_vesiculosa_CG_4_10_14_3_um_filter_42_91_#GCA_002783895.1	Shewanella_vesiculosa_LMG_24424_#GCA_003797885.1	Shewanella_livingstonensis_LMG_19866_#GCA_003855395.1	Shewanella_psychromarinicola_R106_#GCA_003797165.1	Shewanella_psychromarinicola_M2_#GCA_003855155.1	Shewanella_sp._Actino-trap-3_#GCA_002836275.1	Shewanella_polaris_SM1901_#GCA_006385555.1	Shewanella_sp._MEBiC00475_#GCF_005234075.1	Shewanella_denitrificans_OS217_#GCA_000013765.1
Shewanella_japonica_KCTC_22435_#GCA_002075795.1		98.96(1.39)	98.76(1.35)	98.32(1.64)	84.39(4.87)	83.59(4.91)	83.49(4.87)	83.50(4.93)	83.61(4.84)	83.59(5.03)	82.31(5.57)	81.28(4.94)	80.29(3.86)	81.42(4.92)	81.22(4.79)	81.26(4.71)	81.29(4.73)	81.35(4.81)	80.86(4.48)	80.88(4.43)	80.88(4.54)	80.96(4.50)	81.29(4.96)	81.19(4.86)	81.22(5.15)	81.65(5.25)	81.29(5.06)	81.52(4.92)	81.36(4.79)	81.39(5.58)
Shewanella_japonica_KCTC_12235_#GCF_003605145.1	98.96(1.39)		98.73(1.44)	98.32(1.67)	84.36(4.81)	83.55(4.82)	83.39(4.75)	83.44(4.80)	83.47(4.79)	83.50(4.89)	81.56(5.02)	80.98(4.41)	80.17(3.76)	81.17(4.57)	81.06(4.50)	81.03(4.33)	81.12(4.55)	80.93(4.32)	80.96(4.32)	80.85(4.34)	80.99(4.38)	80.95(4.42)	81.10(4.42)	80.96(4.36)	80.90(4.48)	81.03(4.55)	81.00(4.53)	81.11(4.50)	80.90(4.38)	81.29(4.96)
Shewanella_japonica_P1-14-1_#GCA_001401775.1	98.76(1.35)	98.73(1.44)		98.42(1.50)	84.69(5.21)	83.86(5.50)	83.71(5.23)	83.99(5.56)	84.03(5.43)	83.45(4.96)	81.61(5.02)	81.00(4.49)	80.36(3.95)	81.00(4.49)	81.12(4.47)	81.15(4.60)	81.23(4.55)	80.93(4.39)	80.87(4.51)	80.96(4.51)	81.03(4.55)	81.02(4.54)	80.92(4.60)	81.00(4.59)	80.79(4.63)	80.91(4.56)	80.98(4.63)	81.18(4.46)	81.04(4.57)	80.87(5.08)
Shewanella_japonica_UCD-FRSSP16_17_#GCA_001675935.1	98.32(1.64)	98.32(1.67)	98.42(1.50)		84.47(4.79)	83.38(4.80)	83.54(4.86)	83.44(4.88)	83.51(4.81)	83.49(4.91)	82.02(5.12)	81.05(4.59)	80.32(3.88)	80.94(4.63)	81.15(4.58)	81.37(4.71)	81.28(4.61)	81.14(4.63)	80.95(4.53)	81.11(4.52)	81.13(4.53)	81.15(4.59)	81.23(4.74)	81.00(4.63)	80.93(4.87)	80.99(4.85)	81.04(4.87)	81.33(4.64)	81.17(4.60)	81.25(5.17)
Shewanella_sp._10N.286.51.B7_#GCA_002873615.1	84.39(4.87)	84.36(4.81)	84.69(5.21)	84.47(4.79)		85.82(6.69)	85.62(6.62)	84.94(5.92)	85.37(6.40)	83.85(4.99)	81.45(4.63)	81.23(4.65)	80.36(3.88)	81.25(4.61)	81.16(4.57)	81.15(4.53)	81.10(4.49)	81.16(4.61)	80.97(4.51)	80.94(4.50)	81.00(4.56)	81.00(4.54)	81.28(4.78)	81.20(4.59)	81.35(4.75)	81.30(4.75)	80.91(4.55)	81.13(4.44)	81.30(4.56)	81.33(5.01)
Shewanella_sp._10N.286.52.B9_#GCA_002873635.1	83.59(4.91)	83.55(4.82)	83.86(5.50)	83.38(4.80)	85.82(6.69)		99.16(1.84)	99.11(1.94)	99.22(1.74)	94.18(3.31)	81.44(4.88)	81.18(4.53)	80.25(3.79)	81.45(4.51)	81.27(4.56)	81.26(4.45)	81.45(4.51)	81.25(4.73)	80.76(4.35)	81.01(4.35)	80.98(4.40)	81.02(4.33)	81.22(4.68)	81.09(4.55)	80.92(4.46)	81.05(4.50)	81.10(4.44)	81.15(4.62)	81.09(4.51)	81.09(5.07)
Shewanella_sp._10N.286.48.B5_#GCA_002874355.1	83.49(4.87)	83.39(4.75)	83.71(5.23)	83.54(4.86)	85.62(6.62)	99.16(1.84)		99.07(1.93)	99.17(1.87)	94.11(3.39)	81.38(4.77)	81.32(4.64)	80.06(3.82)	81.23(4.61)	81.23(4.53)	81.44(4.52)	81.25(4.41)	81.47(4.56)	80.97(4.42)	81.02(4.42)	80.76(4.42)	81.07(4.47)	81.35(4.64)	81.22(4.57)	81.26(4.64)	81.16(4.62)	81.06(4.52)	81.36(4.62)	81.43(4.64)	81.27(5.03)
Shewanella_sp._10N.286.48.A6_#GCA_002873135.1	83.50(4.93)	83.44(4.80)	83.99(5.56)	83.44(4.88)	84.94(5.92)	99.11(1.94)	99.07(1.93)		99.18(1.74)	94.14(3.34)	81.17(4.90)	81.30(4.64)	80.23(3.83)	81.39(4.60)	81.18(4.51)	81.47(4.55)	81.34(4.48)	81.32(4.58)	81.07(4.50)	81.00(4.44)	81.03(4.46)	81.17(4.45)	81.26(4.65)	81.18(4.57)	81.25(4.57)	81.13(4.55)	81.05(4.49)	81.27(4.63)	81.35(4.57)	81.19(5.10)
Shewanella_sp._10N.286.52.C2_#GCA_002874545.1	83.61(4.84)	83.47(4.79)	84.03(5.43)	83.51(4.81)	85.37(6.40)	99.22(1.74)	99.17(1.87)	99.18(1.74)		94.15(3.36)	81.45(4.95)	81.37(4.62)	80.28(3.81)	81.11(4.44)	81.33(4.56)	81.52(4.58)	81.59(4.63)	81.51(4.57)	81.09(4.39)	80.80(4.35)	80.93(4.42)	81.05(4.47)	81.33(4.63)	81.22(4.61)	81.21(4.59)	80.97(4.53)	81.10(4.53)	81.31(4.68)	81.37(4.69)	81.24(5.13)
Shewanella_sp._UCD-KL21_#GCF_001957135.1	83.59(5.03)	83.50(4.89)	83.45(4.96)	83.49(4.91)	83.85(4.99)	94.18(3.31)	94.11(3.39)	94.14(3.34)	94.15(3.36)		81.31(4.86)	81.33(4.64)	80.38(3.82)	81.29(4.58)	81.07(4.45)	81.43(4.72)	81.35(4.64)	81.39(4.72)	80.93(4.43)	80.94(4.41)	80.97(4.51)	81.09(4.49)	81.38(4.84)	81.09(4.48)	81.19(4.65)	81.17(4.60)	81.10(4.62)	81.33(4.59)	81.44(4.55)	81.19(5.13)
Shewanella_maritima_D4-2_#GCA_004295345.1	82.31(5.57)	81.56(5.02)	81.61(5.02)	82.02(5.12)	81.45(4.63)	81.44(4.88)	81.38(4.77)	81.17(4.90)	81.45(4.95)	81.31(4.86)		81.36(5.36)	79.80(3.89)	80.96(4.99)	81.01(4.88)	81.09(5.03)	81.00(4.98)	80.84(5.05)	80.76(4.60)	80.92(4.60)	80.83(4.63)	80.82(4.72)	81.17(5.24)	81.35(5.21)	81.14(5.50)	80.91(5.23)	81.17(5.45)	81.26(5.34)	81.15(5.39)	82.06(5.96)
Shewanella_frigidimarina_NCIMB_400_#GCA_000014705.1	81.28(4.94)	80.98(4.41)	81.00(4.49)	81.05(4.59)	81.23(4.65)	81.18(4.53)	81.32(4.64)	81.30(4.64)	81.37(4.62)	81.33(4.64)	81.36(5.36)		98.79(1.53)	98.56(1.81)	98.34(1.92)	98.71(1.66)	96.86(2.84)	93.99(3.13)	86.99(4.03)	86.96(4.03)	87.11(4.19)	87.09(4.21)	87.22(4.37)	88.65(4.66)	87.31(3.74)	87.32(3.72)	87.32(3.75)	87.35(4.47)	87.34(4.41)	82.94(6.15)
Shewanella_frigidimarina_UBA11170_#GCA_003500745.1	80.29(3.86)	80.17(3.76)	80.36(3.95)	80.32(3.88)	80.36(3.88)	80.25(3.79)	80.06(3.82)	80.23(3.83)	80.28(3.81)	80.38(3.82)	79.80(3.89)	98.79(1.53)		98.71(1.67)	98.47(1.80)	98.70(1.64)	96.99(2.73)	93.94(3.01)	86.87(3.88)	86.88(3.85)	86.87(3.90)	86.85(3.86)	86.89(3.89)	88.40(4.49)	87.07(3.50)	87.07(3.49)	87.05(3.50)	86.91(4.20)	87.01(4.17)	81.11(4.31)
Shewanella_frigidimarina_KCCM_41815_#GCA_003797845.1	81.42(4.92)	81.17(4.57)	81.00(4.49)	80.94(4.63)	81.25(4.61)	81.45(4.51)	81.23(4.61)	81.39(4.60)	81.11(4.44)	81.29(4.58)	80.96(4.99)	98.56(1.81)	98.71(1.67)		98.32(1.98)	98.58(1.78)	96.83(2.84)	93.98(3.09)	86.97(4.10)	87.06(4.17)	87.07(4.19)	87.11(4.19)	87.17(4.39)	88.65(4.66)	87.33(3.72)	87.33(3.70)	87.25(3.64)	87.35(4.45)	87.33(4.40)	82.22(5.68)
Shewanella_frigidimarina_KCTC_23109_#GCA_003797125.1	81.22(4.79)	81.06(4.50)	81.12(4.47)	81.15(4.58)	81.16(4.57)	81.27(4.56)	81.23(4.53)	81.18(4.51)	81.33(4.56)	81.07(4.45)	81.01(4.88)	98.34(1.92)	98.47(1.80)	98.32(1.98)		98.30(2.02)	96.67(2.90)	94.10(3.16)	87.06(4.04)	86.99(4.00)	87.06(4.10)	87.04(4.05)	87.07(4.14)	88.61(4.55)	87.31(3.70)	87.36(3.72)	87.31(3.67)	87.45(4.50)	87.37(4.35)	82.34(5.61)
Shewanella_frigidimarina_11B5_#GCA_002836795.1	81.26(4.71)	81.03(4.33)	81.15(4.60)	81.37(4.71)	81.15(4.53)	81.26(4.45)	81.44(4.52)	81.47(4.55)	81.52(4.58)	81.43(4.72)	81.09(5.03)	98.71(1.66)	98.70(1.64)	98.58(1.78)	98.30(2.02)		96.87(2.85)	94.06(3.04)	87.03(4.01)	87.03(4.04)	87.13(4.17)	87.13(4.17)	87.22(4.25)	88.69(4.58)	87.32(3.67)	87.35(3.68)	87.34(3.65)	87.38(4.30)	87.39(4.30)	82.61(5.65)
Shewanella_frigidimarina_Ag06-30_#GCA_001529365.1	81.29(4.73)	81.12(4.55)	81.23(4.55)	81.28(4.61)	81.10(4.49)	81.45(4.51)	81.25(4.41)	81.34(4.48)	81.59(4.63)	81.35(4.64)	81.00(4.98)	96.86(2.84)	96.99(2.73)	96.83(2.84)	96.67(2.90)	96.87(2.85)		93.76(3.37)	86.81(4.05)	86.84(4.05)	86.83(4.08)	86.88(4.07)	86.87(4.13)	88.83(4.84)	87.11(3.67)	87.09(3.66)	87.04(3.67)	87.16(4.33)	87.20(4.28)	82.32(5.40)
Shewanella_sp._ALD9_#GCA_002836315.1	81.35(4.81)	80.93(4.32)	80.93(4.39)	81.14(4.63)	81.16(4.61)	81.25(4.73)	81.47(4.56)	81.32(4.58)	81.51(4.57)	81.39(4.72)	80.84(5.05)	93.99(3.13)	93.94(3.01)	93.98(3.09)	94.10(3.16)	94.06(3.04)	93.76(3.37)		87.17(4.08)	87.13(4.08)	87.22(4.10)	87.18(4.11)	87.31(4.16)	88.41(4.38)	87.52(3.77)	87.53(3.76)	87.45(3.71)	87.52(4.51)	87.38(4.34)	82.37(5.85)
Shewanella_vesiculosa_CG18_big_fil_WC_8_21_14_2_50_42_11_#GCA_002770875.1	80.86(4.48)	80.96(4.32)	80.87(4.51)	80.95(4.53)	80.97(4.51)	80.76(4.35)	80.97(4.42)	81.07(4.50)	81.09(4.39)	80.93(4.43)	80.76(4.60)	86.99(4.03)	86.87(3.88)	86.97(4.10)	87.06(4.04)	87.03(4.01)	86.81(4.05)	87.17(4.08)		99.99(0.13)	99.99(0.12)	99.99(0.12)	98.84(1.21)	87.02(3.63)	86.19(3.56)	86.20(3.57)	86.25(3.58)	85.49(3.93)	85.43(3.90)	82.11(5.35)
Shewanella_vesiculosa_CG_4_9_14_0_8_um_filter_42_14_#GCA_002789495.1	80.88(4.43)	80.85(4.34)	80.96(4.51)	81.11(4.52)	80.94(4.50)	81.01(4.35)	81.02(4.42)	81.00(4.44)	80.80(4.35)	80.94(4.41)	80.92(4.60)	86.96(4.03)	86.88(3.85)	87.06(4.17)	86.99(4.00)	87.03(4.04)	86.84(4.05)	87.13(4.08)	99.99(0.13)		99.99(0.20)	99.99(0.21)	98.84(1.22)	86.99(3.63)	86.17(3.55)	86.18(3.62)	86.25(3.55)	85.44(3.95)	85.43(3.90)	81.82(5.37)
Shewanella_vesiculosa_CG_4_10_14_0_8_um_filter_42_13_#GCA_002784445.1	80.88(4.54)	80.99(4.38)	81.03(4.55)	81.13(4.53)	81.00(4.56)	80.98(4.40)	80.76(4.42)	81.03(4.46)	80.93(4.42)	80.97(4.51)	80.83(4.63)	87.11(4.19)	86.87(3.90)	87.07(4.19)	87.06(4.10)	87.13(4.17)	86.83(4.08)	87.22(4.10)	99.99(0.12)	99.99(0.20)		99.99(0.09)	98.85(1.20)	87.05(3.66)	86.21(3.65)	86.21(3.61)	86.23(3.54)	85.53(3.96)	85.41(3.92)	82.02(5.35)
Shewanella_vesiculosa_CG_4_10_14_3_um_filter_42_91_#GCA_002783895.1	80.96(4.50)	80.95(4.42)	81.02(4.54)	81.15(4.59)	81.00(4.54)	81.02(4.33)	81.07(4.47)	81.17(4.45)	81.05(4.47)	81.09(4.49)	80.82(4.72)	87.09(4.21)	86.85(3.86)	87.11(4.19)	87.04(4.05)	87.13(4.17)	86.88(4.07)	87.18(4.11)	99.99(0.12)	99.99(0.21)	99.99(0.09)		98.87(1.18)	87.01(3.67)	86.24(3.63)	86.25(3.63)	86.30(3.60)	85.58(4.00)	85.46(3.95)	82.00(5.46)
Shewanella_vesiculosa_LMG_24424_#GCA_003797885.1	81.29(4.96)	81.10(4.42)	80.92(4.60)	81.23(4.74)	81.28(4.78)	81.22(4.68)	81.35(4.64)	81.26(4.65)	81.33(4.63)	81.38(4.84)	81.17(5.24)	87.22(4.37)	86.89(3.89)	87.17(4.39)	87.07(4.14)	87.22(4.25)	86.87(4.13)	87.31(4.16)	98.84(1.21)	98.84(1.22)	98.85(1.20)	98.87(1.18)		87.12(3.76)	86.32(3.72)	86.32(3.74)	86.37(3.65)	85.66(4.14)	85.48(4.06)	82.53(5.93)
Shewanella_livingstonensis_LMG_19866_#GCA_003855395.1	81.19(4.86)	80.96(4.36)	81.00(4.59)	81.00(4.63)	81.20(4.59)	81.09(4.55)	81.22(4.57)	81.18(4.57)	81.22(4.61)	81.09(4.48)	81.35(5.21)	88.65(4.66)	88.40(4.49)	88.65(4.66)	88.61(4.55)	88.69(4.58)	88.83(4.84)	88.41(4.38)	87.02(3.63)	86.99(3.63)	87.05(3.66)	87.01(3.67)	87.12(3.76)		86.99(3.79)	87.00(3.77)	86.79(3.60)	86.11(3.99)	86.07(3.99)	82.64(5.98)
Shewanella_psychromarinicola_R106_#GCA_003797165.1	81.22(5.15)	80.90(4.48)	80.79(4.63)	80.93(4.87)	81.35(4.75)	80.92(4.46)	81.26(4.64)	81.25(4.57)	81.21(4.59)	81.19(4.65)	81.14(5.50)	87.31(3.74)	87.07(3.50)	87.33(3.72)	87.31(3.70)	87.32(3.67)	87.11(3.67)	87.52(3.77)	86.19(3.56)	86.17(3.55)	86.21(3.65)	86.24(3.63)	86.32(3.72)	86.99(3.79)		99.93(1.25)	98.70(1.58)	86.11(3.84)	86.00(3.83)	82.70(6.20)
Shewanella_psychromarinicola_M2_#GCA_003855155.1	81.65(5.25)	81.03(4.55)	80.91(4.56)	80.99(4.85)	81.30(4.75)	81.05(4.50)	81.16(4.62)	81.13(4.55)	80.97(4.53)	81.17(4.60)	80.91(5.23)	87.32(3.72)	87.07(3.49)	87.33(3.70)	87.36(3.72)	87.35(3.68)	87.09(3.66)	87.53(3.76)	86.20(3.57)	86.18(3.62)	86.21(3.61)	86.25(3.63)	86.32(3.74)	87.00(3.77)	99.93(1.25)		98.69(1.62)	86.06(3.76)	86.06(3.83)	82.49(5.94)
Shewanella_sp._Actino-trap-3_#GCA_002836275.1	81.29(5.06)	81.00(4.53)	80.98(4.63)	81.04(4.87)	80.91(4.55)	81.10(4.44)	81.06(4.52)	81.05(4.49)	81.10(4.53)	81.10(4.62)	81.17(5.45)	87.32(3.75)	87.05(3.50)	87.25(3.64)	87.31(3.67)	87.34(3.65)	87.04(3.67)	87.45(3.71)	86.25(3.58)	86.25(3.55)	86.23(3.54)	86.30(3.60)	86.37(3.65)	86.79(3.60)	98.70(1.58)	98.69(1.62)		86.10(3.82)	85.97(3.82)	82.62(6.00)
Shewanella_polaris_SM1901_#GCA_006385555.1	81.52(4.92)	81.11(4.50)	81.18(4.46)	81.33(4.64)	81.13(4.44)	81.15(4.62)	81.36(4.62)	81.27(4.63)	81.31(4.68)	81.33(4.59)	81.26(5.34)	87.35(4.47)	86.91(4.20)	87.35(4.45)	87.45(4.50)	87.38(4.30)	87.16(4.33)	87.52(4.51)	85.49(3.93)	85.44(3.95)	85.53(3.96)	85.58(4.00)	85.66(4.14)	86.11(3.99)	86.11(3.84)	86.06(3.76)	86.10(3.82)		98.26(2.42)	82.89(6.26)
Shewanella_sp._MEBiC00475_#GCF_005234075.1	81.36(4.79)	80.90(4.38)	81.04(4.57)	81.17(4.60)	81.30(4.56)	81.09(4.51)	81.43(4.64)	81.35(4.57)	81.37(4.69)	81.44(4.55)	81.15(5.39)	87.34(4.41)	87.01(4.17)	87.33(4.40)	87.37(4.35)	87.39(4.30)	87.20(4.28)	87.38(4.34)	85.43(3.90)	85.43(3.90)	85.41(3.92)	85.46(3.95)	85.48(4.06)	86.07(3.99)	86.00(3.83)	86.06(3.83)	85.97(3.82)	98.26(2.42)		82.84(6.30)
Shewanella_denitrificans_OS217_#GCA_000013765.1	81.39(5.58)	81.29(4.96)	80.87(5.08)	81.25(5.17)	81.33(5.01)	81.09(5.07)	81.27(5.03)	81.19(5.10)	81.24(5.13)	81.19(5.13)	82.06(5.96)	82.94(6.15)	81.11(4.31)	82.22(5.68)	82.34(5.61)	82.61(5.65)	82.32(5.40)	82.37(5.85)	82.11(5.35)	81.82(5.37)	82.02(5.35)	82.00(5.46)	82.53(5.93)	82.64(5.98)	82.70(6.20)	82.49(5.94)	82.62(6.00)	82.89(6.26)	82.84(6.30)
	Shewanella_sp._Choline-02u-19_#GCA_002836205.1	Shewanella_sp._Bg11-22_#GCA_002836615.1	Shewanella_sp._GutDb-MelDb_#GCA_002836075.1	Shewanella_sp._GutCb_#GCA_002836135.1	Shewanella_piezotolerans_WP3_#GCA_000014885.1	Shewanella_pealeana_ATCC_700345_#GCA_000018285.1	Shewanella_halifaxensis_HAW-EB4_#GCA_000019185.1	Shewanella_fidelis_ATCC_BAA-318_#GCF_000518605.1	Shewanella_halifaxensis_6JANF4-E-4_#GCF_003112715.1	Shewanella_loihica_PV-4_#GCA_000016065.1	Shewanella_sp._cp20_#GCA_000832025.1	Shewanella_marisflavi_ECSMB14101_#GCA_006494755.1	Shewanella_sp._ECSMB14101_#GCF_000773485.1	Shewanella_marisflavi_EP1_#GCA_002215585.1	Shewanella_colwelliana_CSB03KR_#GCA_001735525.1	Shewanella_colwelliana_ATCC_39565_#GCF_000518705.1	Shewanella_algidipiscicola_LMG_23746_#GCF_003605125.1	Shewanella_algidipiscicola_#GCF_900380485.1	Shewanella_waksmanii_ATCC_BAA-643_#GCF_000518805.1	Shewanella_sediminis_HAW-EB3_#GCA_000018025.1	Shewanella_canadensis_HAW-EB2_#GCA_003966225.1	Shewanella_atlantica_HAW-EB5_#GCA_003966265.1	Shewanella_woodyi_ATCC_51908_#GCA_000019525.1	Shewanella_sp._Alg231_23_#GCF_900079515.1	Shewanella_hanedai_JCM_20706_#GCA_007197645.1	Shewanella_benthica_KT99_#GCA_000172075.1	Shewanella_benthica_DB21MT-2_#GCA_900476435.1	Shewanella_sp._YLB-06_#GCA_007197555.1	Shewanella_violacea_DSS12_#GCA_000091325.1	Shewanella_psychrophila_WP2_#GCA_002005305.1	Shewanella_sp._YLB-08_#GCA_007004545.1	Shewanella_sp._UCD-KL12_#GCF_001957125.1	Shewanella_marina_JCM_15074_#GCF_000614975.1	Shewanella_sp._OPT22_#GCA_004168585.1
Shewanella_sp._Choline-02u-19_#GCA_002836205.1		99.98(0.50)	99.42(1.18)	99.38(1.30)	83.65(4.54)	82.84(4.89)	82.42(4.72)	82.06(4.52)	82.48(4.80)	81.41(5.63)	80.55(5.12)	81.57(5.21)	80.96(4.60)	80.93(5.23)	81.81(5.29)	81.49(4.74)	81.16(4.89)	81.40(4.94)	81.12(4.65)	83.59(5.59)	83.26(5.47)	82.55(5.35)	82.12(5.44)	81.83(5.09)	81.94(5.33)	82.21(5.60)	82.19(5.82)	82.34(6.14)	82.35(5.98)	82.33(5.97)	82.65(5.68)	81.80(4.88)	80.49(4.82)	80.44(4.82)
Shewanella_sp._Bg11-22_#GCA_002836615.1	99.98(0.50)		99.42(1.20)	99.37(1.31)	83.61(4.47)	82.47(4.58)	82.45(4.66)	82.13(4.54)	82.28(4.64)	80.61(4.82)	80.84(5.29)	81.21(4.88)	81.25(4.79)	81.21(5.02)	81.45(4.90)	81.26(4.62)	81.07(4.87)	81.27(4.91)	80.83(4.49)	83.28(5.33)	83.13(5.53)	82.54(5.25)	81.87(5.13)	81.75(5.05)	82.12(5.32)	82.12(5.63)	81.59(5.36)	81.61(5.60)	81.74(5.37)	81.99(5.54)	82.06(5.18)	81.95(4.98)	80.46(4.77)	80.30(4.80)
Shewanella_sp._GutDb-MelDb_#GCA_002836075.1	99.42(1.18)	99.42(1.20)		99.43(1.32)	83.62(4.45)	82.66(4.71)	82.47(4.63)	82.09(4.55)	82.30(4.71)	81.38(5.10)	81.01(5.20)	81.28(4.91)	81.15(4.68)	81.06(4.98)	81.71(5.04)	81.51(4.75)	81.50(4.83)	81.29(4.92)	81.18(4.77)	82.92(5.09)	83.22(5.46)	82.61(5.24)	81.96(5.06)	81.93(5.15)	82.09(5.29)	82.20(5.56)	81.94(5.41)	82.00(5.54)	81.88(5.39)	81.86(5.45)	82.41(5.32)	82.13(4.84)	80.52(4.88)	80.50(4.55)
Shewanella_sp._GutCb_#GCA_002836135.1	99.38(1.30)	99.37(1.31)	99.43(1.32)		83.59(4.46)	82.67(4.64)	82.32(4.57)	82.06(4.58)	82.21(4.64)	81.30(4.97)	80.49(5.16)	81.36(4.97)	80.83(4.63)	80.71(4.86)	81.81(4.99)	81.52(4.73)	81.35(4.78)	81.54(4.87)	81.19(4.65)	83.26(5.33)	83.23(5.46)	82.68(5.26)	81.92(5.16)	81.69(4.89)	82.18(5.24)	82.31(5.46)	81.90(5.45)	81.86(5.64)	81.85(5.50)	82.13(5.46)	82.28(5.21)	81.89(4.93)	80.41(4.74)	80.52(4.67)
Shewanella_piezotolerans_WP3_#GCA_000014885.1	83.65(4.54)	83.61(4.47)	83.62(4.45)	83.59(4.46)		83.03(5.25)	83.10(5.31)	82.66(4.75)	83.01(5.25)	81.67(6.01)	81.20(5.58)	81.90(5.63)	81.48(5.19)	82.41(5.90)	82.14(5.21)	81.76(4.77)	81.48(5.13)	81.49(5.20)	81.44(4.95)	82.92(6.06)	82.59(5.41)	82.57(5.44)	82.41(5.81)	81.89(5.33)	82.00(5.14)	81.20(5.33)	81.51(5.62)	81.77(6.22)	82.22(6.14)	82.34(6.00)	82.21(5.63)	82.15(5.26)	80.77(5.00)	80.71(4.77)
Shewanella_pealeana_ATCC_700345_#GCA_000018285.1	82.84(4.89)	82.47(4.58)	82.66(4.71)	82.67(4.64)	83.03(5.25)		85.69(4.79)	84.04(4.91)	84.37(5.24)	82.24(5.90)	80.91(4.96)	81.93(5.64)	81.12(4.77)	81.51(5.51)	82.20(5.33)	81.60(4.79)	81.43(5.29)	81.70(5.36)	81.60(4.80)	82.31(5.75)	82.02(5.15)	82.05(5.01)	83.19(6.09)	82.57(5.32)	82.07(4.97)	80.80(4.88)	81.61(5.48)	81.67(5.65)	82.07(5.98)	81.75(5.60)	82.28(5.63)	81.80(5.03)	81.00(4.80)	80.85(4.63)
Shewanella_halifaxensis_HAW-EB4_#GCA_000019185.1	82.42(4.72)	82.45(4.66)	82.47(4.63)	82.32(4.57)	83.10(5.31)	85.69(4.79)		83.55(4.66)	83.89(4.99)	81.28(5.78)	80.91(5.22)	81.81(5.48)	81.30(4.87)	81.97(5.73)	81.71(5.28)	81.21(4.62)	81.35(4.93)	81.64(5.14)	81.30(4.76)	82.70(5.71)	81.98(5.09)	82.23(5.10)	82.75(5.85)	82.31(5.31)	82.11(5.00)	80.82(5.03)	81.48(5.43)	81.43(5.65)	82.13(6.22)	81.90(5.88)	82.13(5.62)	81.77(4.79)	80.91(4.87)	80.89(4.44)
Shewanella_fidelis_ATCC_BAA-318_#GCF_000518605.1	82.06(4.52)	82.13(4.54)	82.09(4.55)	82.06(4.58)	82.66(4.75)	84.04(4.91)	83.55(4.66)		97.61(2.04)	81.12(5.19)	81.12(5.16)	81.67(5.03)	81.47(4.97)	81.44(5.10)	81.54(4.82)	81.78(4.94)	82.06(5.27)	81.63(5.13)	81.45(4.82)	81.39(4.85)	81.59(4.84)	81.37(5.20)	82.03(5.06)	82.24(5.15)	81.69(4.72)	80.40(4.59)	81.09(4.78)	81.02(4.94)	80.98(5.02)	81.14(4.87)	81.42(4.54)	81.50(4.81)	80.88(4.34)	80.59(4.10)
Shewanella_halifaxensis_6JANF4-E-4_#GCF_003112715.1	82.48(4.80)	82.28(4.64)	82.30(4.71)	82.21(4.64)	83.01(5.25)	84.37(5.24)	83.89(4.99)	97.61(2.04)		82.48(6.62)	81.71(5.58)	82.19(6.11)	81.45(5.32)	82.34(6.03)	82.25(5.31)	81.92(4.95)	84.74(7.70)	81.81(5.39)	81.49(4.70)	82.53(5.89)	81.98(5.27)	81.68(5.19)	82.82(5.94)	81.99(5.15)	81.44(4.82)	80.93(5.22)	81.54(5.63)	81.89(5.96)	81.94(6.05)	81.56(5.47)	82.08(5.43)	81.48(4.98)	80.79(4.72)	80.77(4.47)
Shewanella_loihica_PV-4_#GCA_000016065.1	81.41(5.63)	80.61(4.82)	81.38(5.10)	81.30(4.97)	81.67(6.01)	82.24(5.90)	81.28(5.78)	81.12(5.19)	82.48(6.62)		89.53(3.78)	86.03(4.38)	85.84(4.24)	85.94(4.35)	81.97(5.17)	81.55(4.87)	81.87(4.75)	81.80(4.80)	81.68(5.34)	81.65(5.26)	81.22(4.59)	81.16(4.68)	81.64(5.74)	81.25(5.11)	81.32(5.11)	80.39(4.47)	80.89(4.97)	81.32(5.34)	81.08(5.34)	81.28(5.45)	81.57(5.38)	80.93(5.00)	82.02(5.40)	81.92(4.93)
Shewanella_sp._cp20_#GCA_000832025.1	80.55(5.12)	80.84(5.29)	81.01(5.20)	80.49(5.16)	81.20(5.58)	80.91(4.96)	80.91(5.22)	81.12(5.16)	81.71(5.58)	89.53(3.78)		85.53(4.30)	85.51(4.29)	85.41(4.27)	81.71(4.95)	81.88(4.92)	81.81(4.75)	81.60(4.77)	81.40(5.19)	81.13(4.73)	81.09(4.65)	81.07(4.67)	81.13(4.96)	81.29(4.94)	80.70(4.97)	80.55(4.40)	80.69(4.53)	80.80(4.71)	80.90(4.66)	80.69(4.71)	80.69(4.66)	81.21(5.09)	82.08(5.59)	81.64(5.23)
Shewanella_marisflavi_ECSMB14101_#GCA_006494755.1	81.57(5.21)	81.21(4.88)	81.28(4.91)	81.36(4.97)	81.90(5.63)	81.93(5.64)	81.81(5.48)	81.67(5.03)	82.19(6.11)	86.03(4.38)	85.53(4.30)		100.00(0.06)	98.48(1.09)	82.31(5.18)	82.16(4.91)	82.00(4.66)	81.98(4.76)	81.83(5.31)	81.60(5.18)	81.31(4.69)	81.23(4.67)	81.99(5.43)	81.52(4.94)	81.48(4.94)	80.61(4.56)	81.04(4.94)	81.30(5.14)	81.26(5.36)	81.28(5.17)	81.40(5.22)	81.14(4.86)	81.76(5.32)	81.59(4.89)
Shewanella_sp._ECSMB14101_#GCF_000773485.1	80.96(4.60)	81.25(4.79)	81.15(4.68)	80.83(4.63)	81.48(5.19)	81.12(4.77)	81.30(4.87)	81.47(4.97)	81.45(5.32)	85.84(4.24)	85.51(4.29)	100.00(0.06)		98.47(1.09)	81.97(4.92)	81.84(4.76)	81.90(4.58)	81.82(4.54)	81.84(5.26)	81.28(4.68)	81.08(4.63)	81.11(4.65)	81.52(4.85)	81.34(4.91)	81.31(4.74)	80.48(4.36)	80.45(4.39)	80.68(4.45)	80.49(4.54)	80.95(4.71)	80.87(4.63)	81.23(4.96)	81.67(5.10)	81.38(4.94)
Shewanella_marisflavi_EP1_#GCA_002215585.1	80.93(5.23)	81.21(5.02)	81.06(4.98)	80.71(4.86)	82.41(5.90)	81.51(5.51)	81.97(5.73)	81.44(5.10)	82.34(6.03)	85.94(4.35)	85.41(4.27)	98.48(1.09)	98.47(1.09)		82.26(5.06)	82.00(4.93)	81.80(4.58)	81.98(4.80)	81.64(5.23)	81.80(5.34)	81.45(4.77)	81.36(4.73)	81.86(5.59)	81.44(4.98)	81.49(4.88)	80.44(4.63)	81.03(4.85)	81.47(5.36)	81.32(5.48)	81.33(5.37)	81.18(5.32)	81.43(4.93)	81.68(5.49)	81.57(4.86)
Shewanella_colwelliana_CSB03KR_#GCA_001735525.1	81.81(5.29)	81.45(4.90)	81.71(5.04)	81.81(4.99)	82.14(5.21)	82.20(5.33)	81.71(5.28)	81.54(4.82)	82.25(5.31)	81.97(5.17)	81.71(4.95)	82.31(5.18)	81.97(4.92)	82.26(5.06)		99.18(1.30)	83.12(5.07)	83.05(5.12)	81.80(5.16)	82.14(5.40)	81.78(4.92)	81.96(5.02)	81.84(5.19)	81.72(5.13)	81.41(5.02)	81.00(4.74)	81.21(5.09)	81.57(5.24)	81.38(5.27)	81.11(5.13)	81.68(5.04)	81.59(5.02)	80.54(5.07)	81.35(4.69)
Shewanella_colwelliana_ATCC_39565_#GCF_000518705.1	81.49(4.74)	81.26(4.62)	81.51(4.75)	81.52(4.73)	81.76(4.77)	81.60(4.79)	81.21(4.62)	81.78(4.94)	81.92(4.95)	81.55(4.87)	81.88(4.92)	82.16(4.91)	81.84(4.76)	82.00(4.93)	99.18(1.30)		83.02(5.00)	83.08(5.04)	81.94(5.20)	81.72(4.91)	81.77(4.90)	81.82(4.95)	81.57(5.10)	81.86(5.07)	81.26(4.95)	80.63(4.38)	80.83(4.56)	81.07(4.80)	81.03(4.86)	80.90(4.71)	81.44(4.62)	81.97(5.19)	80.64(4.63)	80.86(4.18)
Shewanella_algidipiscicola_LMG_23746_#GCF_003605125.1	81.16(4.89)	81.07(4.87)	81.50(4.83)	81.35(4.78)	81.48(5.13)	81.43(5.29)	81.35(4.93)	82.06(5.27)	84.74(7.70)	81.87(4.75)	81.81(4.75)	82.00(4.66)	81.90(4.58)	81.80(4.58)	83.12(5.07)	83.02(5.00)		98.85(1.31)	81.75(5.02)	81.37(4.65)	81.19(4.45)	81.44(4.88)	81.29(4.88)	81.33(4.98)	81.42(4.70)	80.29(4.51)	80.52(4.60)	80.98(4.84)	80.74(4.87)	81.21(4.78)	80.94(4.76)	80.92(4.72)	80.74(4.66)	81.23(4.28)
Shewanella_algidipiscicola_#GCF_900380485.1	81.40(4.94)	81.27(4.91)	81.29(4.92)	81.54(4.87)	81.49(5.20)	81.70(5.36)	81.64(5.14)	81.63(5.13)	81.81(5.39)	81.80(4.80)	81.60(4.77)	81.98(4.76)	81.82(4.54)	81.98(4.80)	83.05(5.12)	83.08(5.04)	98.85(1.31)		81.83(5.01)	81.75(4.95)	81.74(4.98)	81.44(4.91)	81.39(5.11)	81.23(4.88)	80.93(4.62)	80.30(4.77)	80.55(4.88)	80.95(4.82)	80.95(5.15)	80.82(4.70)	81.08(4.87)	81.32(4.92)	80.51(4.89)	80.50(4.24)
Shewanella_waksmanii_ATCC_BAA-643_#GCF_000518805.1	81.12(4.65)	80.83(4.49)	81.18(4.77)	81.19(4.65)	81.44(4.95)	81.60(4.80)	81.30(4.76)	81.45(4.82)	81.49(4.70)	81.68(5.34)	81.40(5.19)	81.83(5.31)	81.84(5.26)	81.64(5.23)	81.80(5.16)	81.94(5.20)	81.75(5.02)	81.83(5.01)		81.49(4.88)	81.58(4.85)	81.83(5.07)	81.53(4.75)	81.66(4.95)	81.09(4.74)	80.53(4.58)	81.16(4.72)	81.14(4.87)	80.98(4.97)	80.72(4.93)	81.19(4.91)	81.49(4.86)	80.63(4.66)	80.67(4.21)
Shewanella_sediminis_HAW-EB3_#GCA_000018025.1	83.59(5.59)	83.28(5.33)	82.92(5.09)	83.26(5.33)	82.92(6.06)	82.31(5.75)	82.70(5.71)	81.39(4.85)	82.53(5.89)	81.65(5.26)	81.13(4.73)	81.60(5.18)	81.28(4.68)	81.80(5.34)	82.14(5.40)	81.72(4.91)	81.37(4.65)	81.75(4.95)	81.49(4.88)		93.24(3.41)	90.29(3.57)	82.83(5.44)	82.53(4.98)	82.51(4.99)	82.46(4.90)	82.22(4.94)	82.59(5.14)	82.44(5.31)	82.53(5.21)	83.40(5.59)	82.70(5.13)	81.22(5.21)	81.04(4.92)
Shewanella_canadensis_HAW-EB2_#GCA_003966225.1	83.26(5.47)	83.13(5.53)	83.22(5.46)	83.23(5.46)	82.59(5.41)	82.02(5.15)	81.98(5.09)	81.59(4.84)	81.98(5.27)	81.22(4.59)	81.09(4.65)	81.31(4.69)	81.08(4.63)	81.45(4.77)	81.78(4.92)	81.77(4.90)	81.19(4.45)	81.74(4.98)	81.58(4.85)	93.24(3.41)		89.66(3.50)	82.41(4.89)	82.49(4.86)	82.44(4.84)	82.77(4.87)	82.56(4.81)	82.52(4.96)	82.18(4.89)	82.22(4.71)	83.15(5.34)	82.51(4.99)	80.81(4.81)	80.78(4.89)
Shewanella_atlantica_HAW-EB5_#GCA_003966265.1	82.55(5.35)	82.54(5.25)	82.61(5.24)	82.68(5.26)	82.57(5.44)	82.05(5.01)	82.23(5.10)	81.37(5.20)	81.68(5.19)	81.16(4.68)	81.07(4.67)	81.23(4.67)	81.11(4.65)	81.36(4.73)	81.96(5.02)	81.82(4.95)	81.44(4.88)	81.44(4.91)	81.83(5.07)	90.29(3.57)	89.66(3.50)		82.20(4.77)	82.49(4.90)	82.34(4.83)	82.25(4.55)	82.10(4.58)	82.27(4.85)	81.97(4.74)	82.25(4.81)	82.97(4.90)	82.63(5.19)	80.65(4.88)	80.85(4.43)
Shewanella_woodyi_ATCC_51908_#GCA_000019525.1	82.12(5.44)	81.87(5.13)	81.96(5.06)	81.92(5.16)	82.41(5.81)	83.19(6.09)	82.75(5.85)	82.03(5.06)	82.82(5.94)	81.64(5.74)	81.13(4.96)	81.99(5.43)	81.52(4.85)	81.86(5.59)	81.84(5.19)	81.57(5.10)	81.29(4.88)	81.39(5.11)	81.53(4.75)	82.83(5.44)	82.41(4.89)	82.20(4.77)		98.31(2.07)	83.27(4.46)	81.41(4.60)	81.54(4.79)	81.87(5.20)	81.89(5.29)	81.90(5.19)	82.26(5.17)	82.39(4.90)	81.55(4.85)	81.09(4.66)
Shewanella_sp._Alg231_23_#GCF_900079515.1	81.83(5.09)	81.75(5.05)	81.93(5.15)	81.69(4.89)	81.89(5.33)	82.57(5.32)	82.31(5.31)	82.24(5.15)	81.99(5.15)	81.25(5.11)	81.29(4.94)	81.52(4.94)	81.34(4.91)	81.44(4.98)	81.72(5.13)	81.86(5.07)	81.33(4.98)	81.23(4.88)	81.66(4.95)	82.53(4.98)	82.49(4.86)	82.49(4.90)	98.31(2.07)		83.12(4.38)	81.29(4.56)	81.43(4.63)	81.52(4.77)	81.56(4.85)	81.63(4.79)	82.14(4.96)	82.26(4.61)	81.41(4.85)	81.05(4.45)
Shewanella_hanedai_JCM_20706_#GCA_007197645.1	81.94(5.33)	82.12(5.32)	82.09(5.29)	82.18(5.24)	82.00(5.14)	82.07(4.97)	82.11(5.00)	81.69(4.72)	81.44(4.82)	81.32(5.11)	80.70(4.97)	81.48(4.94)	81.31(4.74)	81.49(4.88)	81.41(5.02)	81.26(4.95)	81.42(4.70)	80.93(4.62)	81.09(4.74)	82.51(4.99)	82.44(4.84)	82.34(4.83)	83.27(4.46)	83.12(4.38)		81.32(4.59)	81.48(4.66)	81.49(4.80)	81.73(4.79)	81.88(4.85)	82.28(4.81)	81.74(4.51)	80.89(4.83)	80.42(4.41)
Shewanella_benthica_KT99_#GCA_000172075.1	82.21(5.60)	82.12(5.63)	82.20(5.56)	82.31(5.46)	81.20(5.33)	80.80(4.88)	80.82(5.03)	80.40(4.59)	80.93(5.22)	80.39(4.47)	80.55(4.40)	80.61(4.56)	80.48(4.36)	80.44(4.63)	81.00(4.74)	80.63(4.38)	80.29(4.51)	80.30(4.77)	80.53(4.58)	82.46(4.90)	82.77(4.87)	82.25(4.55)	81.41(4.60)	81.29(4.56)	81.32(4.59)		97.07(2.56)	92.26(2.69)	88.16(3.35)	87.64(3.08)	83.88(4.75)	81.73(4.16)	80.73(4.84)	80.06(4.73)
Shewanella_benthica_DB21MT-2_#GCA_900476435.1	82.19(5.82)	81.59(5.36)	81.94(5.41)	81.90(5.45)	81.51(5.62)	81.61(5.48)	81.48(5.43)	81.09(4.78)	81.54(5.63)	80.89(4.97)	80.69(4.53)	81.04(4.94)	80.45(4.39)	81.03(4.85)	81.21(5.09)	80.83(4.56)	80.52(4.60)	80.55(4.88)	81.16(4.72)	82.22(4.94)	82.56(4.81)	82.10(4.58)	81.54(4.79)	81.43(4.63)	81.48(4.66)	97.07(2.56)		92.35(2.72)	88.38(3.50)	87.70(3.16)	84.14(4.99)	82.00(4.28)	80.54(4.94)	80.51(4.88)
Shewanella_sp._YLB-06_#GCA_007197555.1	82.34(6.14)	81.61(5.60)	82.00(5.54)	81.86(5.64)	81.77(6.22)	81.67(5.65)	81.43(5.65)	81.02(4.94)	81.89(5.96)	81.32(5.34)	80.80(4.71)	81.30(5.14)	80.68(4.45)	81.47(5.36)	81.57(5.24)	81.07(4.80)	80.98(4.84)	80.95(4.82)	81.14(4.87)	82.59(5.14)	82.52(4.96)	82.27(4.85)	81.87(5.20)	81.52(4.77)	81.49(4.80)	92.26(2.69)	92.35(2.72)		88.28(3.62)	88.89(3.93)	84.46(5.10)	82.05(4.41)	80.79(5.17)	80.60(4.96)
Shewanella_violacea_DSS12_#GCA_000091325.1	82.35(5.98)	81.74(5.37)	81.88(5.39)	81.85(5.50)	82.22(6.14)	82.07(5.98)	82.13(6.22)	80.98(5.02)	81.94(6.05)	81.08(5.34)	80.90(4.66)	81.26(5.36)	80.49(4.54)	81.32(5.48)	81.38(5.27)	81.03(4.86)	80.74(4.87)	80.95(5.15)	80.98(4.97)	82.44(5.31)	82.18(4.89)	81.97(4.74)	81.89(5.29)	81.56(4.85)	81.73(4.79)	88.16(3.35)	88.38(3.50)	88.28(3.62)		86.40(3.63)	84.01(5.14)	81.95(4.55)	80.93(5.32)	80.72(4.90)
Shewanella_psychrophila_WP2_#GCA_002005305.1	82.33(5.97)	81.99(5.54)	81.86(5.45)	82.13(5.46)	82.34(6.00)	81.75(5.60)	81.90(5.88)	81.14(4.87)	81.56(5.47)	81.28(5.45)	80.69(4.71)	81.28(5.17)	80.95(4.71)	81.33(5.37)	81.11(5.13)	80.90(4.71)	81.21(4.78)	80.82(4.70)	80.72(4.93)	82.53(5.21)	82.22(4.71)	82.25(4.81)	81.90(5.19)	81.63(4.79)	81.88(4.85)	87.64(3.08)	87.70(3.16)	88.89(3.93)	86.40(3.63)		84.86(5.34)	82.24(4.42)	81.36(5.05)	80.81(4.75)
Shewanella_sp._YLB-08_#GCA_007004545.1	82.65(5.68)	82.06(5.18)	82.41(5.32)	82.28(5.21)	82.21(5.63)	82.28(5.63)	82.13(5.62)	81.42(4.54)	82.08(5.43)	81.57(5.38)	80.69(4.66)	81.40(5.22)	80.87(4.63)	81.18(5.32)	81.68(5.04)	81.44(4.62)	80.94(4.76)	81.08(4.87)	81.19(4.91)	83.40(5.59)	83.15(5.34)	82.97(4.90)	82.26(5.17)	82.14(4.96)	82.28(4.81)	83.88(4.75)	84.14(4.99)	84.46(5.10)	84.01(5.14)	84.86(5.34)		83.31(4.53)	80.54(4.81)	80.68(4.67)
Shewanella_sp._UCD-KL12_#GCF_001957125.1	81.80(4.88)	81.95(4.98)	82.13(4.84)	81.89(4.93)	82.15(5.26)	81.80(5.03)	81.77(4.79)	81.50(4.81)	81.48(4.98)	80.93(5.00)	81.21(5.09)	81.14(4.86)	81.23(4.96)	81.43(4.93)	81.59(5.02)	81.97(5.19)	80.92(4.72)	81.32(4.92)	81.49(4.86)	82.70(5.13)	82.51(4.99)	82.63(5.19)	82.39(4.90)	82.26(4.61)	81.74(4.51)	81.73(4.16)	82.00(4.28)	82.05(4.41)	81.95(4.55)	82.24(4.42)	83.31(4.53)		80.61(4.65)	80.41(4.46)
Shewanella_marina_JCM_15074_#GCF_000614975.1	80.49(4.82)	80.46(4.77)	80.52(4.88)	80.41(4.74)	80.77(5.00)	81.00(4.80)	80.91(4.87)	80.88(4.34)	80.79(4.72)	82.02(5.40)	82.08(5.59)	81.76(5.32)	81.67(5.10)	81.68(5.49)	80.54(5.07)	80.64(4.63)	80.74(4.66)	80.51(4.89)	80.63(4.66)	81.22(5.21)	80.81(4.81)	80.65(4.88)	81.55(4.85)	81.41(4.85)	80.89(4.83)	80.73(4.84)	80.54(4.94)	80.79(5.17)	80.93(5.32)	81.36(5.05)	80.54(4.81)	80.61(4.65)		81.10(4.66)
Shewanella_sp._OPT22_#GCA_004168585.1	80.44(4.82)	80.30(4.80)	80.50(4.55)	80.52(4.67)	80.71(4.77)	80.85(4.63)	80.89(4.44)	80.59(4.10)	80.77(4.47)	81.92(4.93)	81.64(5.23)	81.59(4.89)	81.38(4.94)	81.57(4.86)	81.35(4.69)	80.86(4.18)	81.23(4.28)	80.50(4.24)	80.67(4.21)	81.04(4.92)	80.78(4.89)	80.85(4.43)	81.09(4.66)	81.05(4.45)	80.42(4.41)	80.06(4.73)	80.51(4.88)	80.60(4.96)	80.72(4.90)	80.81(4.75)	80.68(4.67)	80.41(4.46)	81.10(4.66)
[truncated: 4 more columns]

## Sheet: Table S3
Table S3 – Replicases coding genes used in the present study.
Reference replicases used for plasmids screening
Accesion number *	Description	Strain	Reference
AAN52940.1	plasmid replication initiation protein RepA	Shewanella oneidensis MR-1	1
ALI93255.1	initiator RepB protein	Shewanella xiamenensis BC01 plasmid pSXM33	2
ASK71597.1	replication protein RepB	Shewanella bicestrii plasmid pSHE2	3
PKI04909.1	Initiator of plasmid replication Rep3	Shewanella frigidimarina 11B5
AEH16402.1	initiator RepB protein	Shewanella baltica OS117 plasmid pSBAL11702	4
ABK50444.1	initiator RepB protein	Shewanella sp. ANA-3
ASK71507.1	plasmid replication protein	Shewanella bicestrii plasmid pSHE-CTX-M	5
WP_011840021.1	DNA replication protein	Shewanella baltica OS155
ACM47539.1	replicase	Shewanella sp. 33B plasmid pSFKW33	6
* Sequences were downloaded from NCBI.
References
1) Heidelberg JF, Paulsen IT, Nelson KE, et al. Genome sequence of the dissimilatory metal ion-reducing bacterium Shewanella oneidensis. Nat Biotechnol. 2002;20(11):1118-1123. doi:10.1038/nbt749
2) Zhou, Y., Ng, IS. Explored a cryptic plasmid pSXM33 from Shewanella xiamenensis BC01 and construction as the shuttle vector. Biotechnol Bioproc E 21, 68–78 (2016). https://doi.org/10.1007/s12257-015-0618-7
3) Dabos, M., Jousset, A., Potron, A., Dortet, L., Iorga, B., Bonnin, R., and Naas, T. "Genetic and biochemical characterization of OXA-535, a novel OXA-48-like enzyme progenitor of OXA-436 from Shewanella bicestrii." 27th ECCMID Congress, Vienna, Austria, 22-25 April 2017.
4) Caro-Quintero A, Auchtung J, Deng J, et al. Genome sequencing of five Shewanella baltica strains recovered from the oxic-anoxic interface of the Baltic Sea. J Bacteriol. 2012;194(5):1236. doi:10.1128/JB.06468-11
5) Jousset AB, Dabos L, Bonnin RA, et al. CTX-M-15-Producing Shewanella Species Clinical Isolate Expressing OXA-535, a Chromosome-Encoded OXA-48 Variant, Putative Progenitor of the Plasmid-Encoded OXA-436. Antimicrob Agents Chemother. 2017;62(1):e01879-17. Published 2017 Dec 21. doi:10.1128/AAC.01879-17
6) Werbowy K, Cieśliński H, Kur J. Characterization of a cryptic plasmid pSFKW33 from Shewanella sp. 33B. Plasmid. 2009;62(1):44-49. doi:10.1016/j.plasmid.2009.03.003
Replicases coding genes used for phylogenetic analysis.
Accesion number *	Strain
AEI25499.1	Klebsiella pneumoniae plasmid pSLMT
WP_013213997	Klebsiella pneumoniae plasmid pKP048
WP_001348704.1	Klebsiella pneumoniae strain CRE plasmid pAN65-3
AID58674.1	Escherichia coli strain YD626E plasmid pYD626E
AFM72616.1	Enterobacter cloacae plasmid pNE1280
BAK69496.1	Escherichia coli plasmid pNDM-1_Dok01
AFP49036.1	Citrobacter freundii plasmid pNDM-CIT
AEK64821.1	Escherichia coli plasmid p271A
AFO59807.1	Klebsiella pneumoniae plasmid pTR3
AFB82793.1	Klebsiella pneumoniae plasmid pNDM-MAR
AEZ49613.1	Providencia stuartii plasmid pMR0211
AGE11245.1	Citrobacter freundii plasmid pT-OXA-181
WP_015060053.1	Klebsiella pneumoniae plasmid pKP3-A
WP_011077915.1	Pseudomonas resinovorans plasmid pCAR1
WP_021018487.1	Pseudomonas aeruginosa PA96 plasmid pOZ176
WP_015060054.1	Klebsiella pneumoniae plasmid pKPC-NY79
WP_001749982.1	Fremyella diplosiphon plasmid plasmid12
WP_001282731.1	Salmonella enterica subsp. enterica serovar Typhi
WP_000594611	Citrobacter freundii strain 112298 plasmid p112298-catA
QFX79152.1	Alcaligenes faecalis plasmid pAN70-1
SPD97357.1	Escherichia coli 557 plasmid RCS32TR557_p
BAP34665.1	Acidovorax avenae subsp. avenae plasmid pAAA83
AAA91589.1	Escherichia coli plasmid Rts1
AXQ16842.1	Shewanella algae strain CCU101 plasmid
ASK71507.1**	Shewanella bicestrii JAB-1 plasmid pSHE-CTX-M
WP_148258318.1	Shewanella baltica OS117 plasmid pSBAL11701
WP_123778894.1	Shewanella frigidimarina strain KCTC 23109
WP_102038040.1	Shewanella sp. GutCb plasmid1
PKI04909.1**	Shewanella frigidimarina 11B5 plasmid1
ASK71597.1**	Shewanella bicestrii JAB-1 plasmid pSHE-2
WP_088587034.1	Shewanella xiamenensis FDAARGOS_354 plasmid
AYV11415	Shewanella algae KC-Na-R1 plasmid pKC-Na-R1
ALI93255.1**	Shewanella xiamenensis BC01 plasmid pSXM33
WP_023266976.1	Shewanella decolorationis S12 p1
WP_023265670.1	Shewanella decolorationis S12 p2
WP_014620996.1**	Shewanella baltica OS117 pSBAL11702
ABN61688.1**	Shewanella baltica OS155 plasmid pSbal04
WP_011711564.1**	Shewanella sp. ANA-3 plasmid
WP_011620830.1	Shewanella sp. MR-7 plasmid
WP_011074341.1**	Shewanella oneidensis MR-1 plasmid megaplasmid
WP_004883059.1	Shewanella xiamenensis T17 pSx1
QQK62289.1	Shewanella xiamenensis LC6 plasmid pSX1_LC6
QQK62571.1	Shewanella xiamenensis LC6 plasmid pSX2_LC6
TPE64066.1	Shewanella xiamenensis LC2 p2
TPE48611.1	Shewanella xiamenensis LC2 p1
RPA22461.1	Shewanella psychromarinicola R106
PKH29744.1	Shewanella sp. ALD9 plasmid
PJB90998.1	Shewanella vesiculosa CG_4_9_14_0_8_um_filter_42_14
PIY66853.1	Shewanella vesiculosa CG_4_10_14_0_8_um_filter_42_13
PIX70666.1	Shewanella vesiculosa CG_4_10_14_3_um_filter_42_91
PIP99340.1	Shewanella vesiculosa CG18_big_fil_WC_8_21_14_2_50_42_11
PHY60416.1	Shewanella xiamenensis AS58
OUM10464.1	Shewanella sp. SA70 p1
KPN78942.1	Shewanella xiamenensis Sh95
KIO38402.1	Shewanella sp. cp20
OUM11888.1	Shewanella sp. SA70 p2
EDP98976.1	Shewanella benthica KT99
WP_001553110.1	Aeromonas hydrophila plasmid pRA1
AHG97068.1	Klebsiella pneumoniae plasmid pRMH760
ADB84865.1	Escherichia coli plasmid p3521
WP_001076427.1	Escherichia coli strain pMCR-1-P3 plasmid pMCR-1-P3
CAE51815.1	Serratia marcescens plasmid R478
AKA86539.1	Salmonella enterica subsp. enterica serovar Paratyphi B strain R69 plasmid R69
AKA86626.1	Serratia marcescens strain R471 plasmid R471
ABD64829.1	Aeromonas hydrophila plasmid pRA3
BAB91568.1	Salmonella enterica subsp. enterica serovar Typhimurium plasmid R64
AGO03693.1	Klebsiella pneumoniae plasmid pKP1780
WP_012196453.1	Escherichia coli plasmid R388
BAA97915.1	Escherichia coli K-12 plasmid F
WP_011475347.1	Pseudomonas putida plasmid NAH7
AAA26447.1	Escherichia coli plasmid RSF1010
AAA98134.1	Klebsiella pneumoniae plasmid pIE545
* Sequences were downloaded from NCBI.
** Reference sequences (see above)

## Sheet: Table S4
Table S4 - Gene set enrichment analysis (GSEA) - Clinical Groups (CG) vs. Non-clinical Group (NCG)
(1) Number of genomes from the CG or NCG where the functional term was detected or non-detected.
(2) Enriched GO (Gene Onthology) terms were identified in both Clinical Groups, whereas genomes from Non-Clinical Group were used as background. GO term annotations of genes were handled using GOATOOLS.
(3) Fisher's exact test was applied to identify significantly enriched functional terms (p value < 0.05). Fisher test was performed using the “psych” package from R
(4) phi-coefficient is an estimation of the association which ranges from -1 to 1. 1 indicates an extremely strong positive correlation with clinical groups, thus, an overrepresentation of the functional term in the CGs. The opposite is true for -1.
Functional term (2)	Detected (1)		Non-detected (1)		Fisher p-value (3)	phi-coefficient (4)	Description	Overrepresented in:
	CG genomes	NCG genomes	CG genomes	NCG genomes
GO:0006044	39	7	6	92	4.92e-23	0.82	adenosine catabolic process	CG
GO:0008448	39	7	6	92	4.92e-23	0.82	guanosine metabolic process	CG
GO:0015098	45	29	0	70	2.28e-18	0.672	arginine transmembrane transporter activity	CG
GO:0015412	45	29	0	70	2.28e-18	0.672	glutamate:sodium symporter activity	CG
GO:0015689	45	29	0	70	2.28e-18	0.672	pentose transmembrane transport	CG
GO:0030973	45	29	0	70	2.28e-18	0.672	extrinsic component of periplasmic side of plasma membrane	CG
GO:1901359	45	29	0	70	2.28e-18	0.672	regulation of bacterial-type flagellum-dependent cell motility	CG
GO:0015654	45	32	0	67	3.51e-17	0.644	tellurite transport	CG
GO:0015710	45	32	0	67	3.51e-17	0.644	acidic amino acid transport	CG
GO:0015503	45	34	0	65	2.12e-16	0.626	carbohydrate-importing ATPase activity	CG
GO:0000064	45	36	0	63	1.18e-15	0.608	L-ornithine transmembrane transporter activity	CG
GO:0015496	45	36	0	63	1.18e-15	0.608	threonine efflux transmembrane transporter activity	CG
GO:0015822	45	36	0	63	1.18e-15	0.608	uridine transport	CG
GO:1903352	45	36	0	63	1.18e-15	0.608	basic amino acid transmembrane transport	CG
GO:0009326	45	37	0	62	3.75e-15	0.6	cyanate metabolic process	CG
GO:0015944	45	37	0	62	3.75e-15	0.6	P-type zinc transporter activity	CG
GO:0036397	45	37	0	62	3.75e-15	0.6	negative regulation of locomotion	CG
GO:0006231	45	38	0	61	6.02e-15	0.591	aspartate biosynthetic process	CG
GO:0008961	45	38	0	61	6.02e-15	0.591	trimethylamine-N-oxide reductase activity	CG
GO:0046073	45	38	0	61	6.02e-15	0.591	guanosine catabolic process	CG
GO:0051595	45	38	0	61	6.02e-15	0.591	diguanylate cyclase activity	CG
GO:0052738	45	39	0	60	1.74e-14	0.583	copper ion export	CG
GO:0004586	44	35	1	64	1.84e-14	0.595	ribokinase activity	CG
GO:0035599	45	40	0	59	2.87e-14	0.574	anchored component of periplasmic side of cell outer membrane	CG
GO:1901654	45	40	0	59	2.87e-14	0.574	negative regulation of bacterial-type flagellum-dependent cell motility	CG
GO:0004342	27	5	18	94	5.02e-14	0.649	alpha-1,4-glucosidase activity	CG
GO:0045127	26	5	19	94	2.69e-13	0.631	deoxyinosine metabolic process	CG
GO:0006797	45	46	0	53	3.14e-12	0.526	copper ion transport	CG
GO:0006798	45	46	0	53	3.14e-12	0.526	water transport	CG
GO:1901071	44	42	1	57	4.22e-12	0.535	response to ketone	CG
GO:0004655	45	47	0	52	4.76e-12	0.518	sulfate adenylyltransferase activity	CG
GO:0015333	45	47	0	52	4.76e-12	0.518	ABC-type molybdate transporter activity	CG
GO:0018545	45	47	0	52	4.76e-12	0.518	glyoxalase III activity	CG
GO:0018973	45	47	0	52	4.76e-12	0.518	dTDP-4-amino-4,6-dideoxygalactose transaminase activity	CG
GO:0018974	45	47	0	52	4.76e-12	0.518	lactate biosynthetic process	CG
GO:0019326	45	47	0	52	4.76e-12	0.518	arabinose metabolic process	CG
GO:0042937	45	47	0	52	4.76e-12	0.518	maintenance of DNA repeat elements	CG
GO:0046256	45	47	0	52	4.76e-12	0.518	colanic acid metabolic process	CG
GO:0046260	45	47	0	52	4.76e-12	0.518	L-lysine metabolic process	CG
GO:0046263	45	47	0	52	4.76e-12	0.518	glucosyltransferase activity	CG
GO:0072490	45	47	0	52	4.76e-12	0.518	vitamin transmembrane transporter activity	CG
GO:0072491	45	47	0	52	4.76e-12	0.518	phosphatidylglycerol-phosphatidylethanolamine phosphatidyltransferase activity	CG
GO:0015606	21	3	24	96	1.03e-11	0.587	ion transmembrane transporter activity, phosphorylative mechanism	CG
GO:0015848	21	3	24	96	1.03e-11	0.587	pantothenate transmembrane transport	CG
GO:0044547	21	3	24	96	1.03e-11	0.587	dCTP metabolic process	CG
GO:1903711	21	3	24	96	1.03e-11	0.587	deaminase binding	CG
GO:0046566	22	4	23	95	2.11e-11	0.581	inosine nucleosidase activity	CG
GO:0008551	21	4	24	95	9.61e-11	0.563	dihydroneopterin triphosphate 2'-epimerase activity	CG
GO:0010312	21	4	24	95	9.61e-11	0.563	positive regulation of plasminogen activation	CG
GO:0015094	21	4	24	95	9.61e-11	0.563	basic amino acid transmembrane transporter activity	CG
GO:0015692	21	4	24	95	9.61e-11	0.563	D-ribose transmembrane transport	CG
GO:0016463	21	4	24	95	9.61e-11	0.563	hydrolase activity, acting on carbon-nitrogen (but not peptide) bonds, in cyclic amides	CG
GO:1990359	21	4	24	95	9.61e-11	0.563	stress response to zinc ion	CG
GO:0006791	44	46	1	53	9.95e-11	0.502	calcium ion transport	CG
GO:0015184	44	46	1	53	9.95e-11	0.502	pyrimidine nucleoside transmembrane transporter activity	CG
GO:0015811	44	46	1	53	9.95e-11	0.502	cytidine transport	CG
GO:0033229	44	46	1	53	9.95e-11	0.502	nicotinamide riboside transmembrane transporter activity	CG
GO:0019859	23	96	22	3	1.43e-10	-0.559	cellulose metabolic process	NCG
GO:0043100	23	96	22	3	1.43e-10	-0.559	maintenance of CRISPR repeat elements	NCG
GO:0034257	23	6	22	93	1.75e-10	0.557	regulation of dephosphorylation	CG
GO:0034258	23	6	22	93	1.75e-10	0.557	regulation of protein dephosphorylation	CG
GO:0051119	40	34	5	65	1.91e-10	0.52	sequestering of metal ion	CG
GO:0004145	21	5	24	94	6.21e-10	0.541	glucosamine-6-phosphate deaminase activity	CG
GO:0015199	21	5	24	94	6.21e-10	0.541	carnitine transmembrane transporter activity	CG
GO:0015220	21	5	24	94	6.21e-10	0.541	peptide:proton symporter activity	CG
GO:0015307	21	5	24	94	6.21e-10	0.541	ATPase-coupled monosaccharide transmembrane transporter activity	CG
GO:0006799	43	45	2	54	6.72e-10	0.488	neurotransmitter transport	CG
GO:0008976	43	45	2	54	6.72e-10	0.488	urease activity	CG
GO:0009358	43	45	2	54	6.72e-10	0.488	gamma-aminobutyric acid metabolic process	CG
GO:0043751	43	45	2	54	6.72e-10	0.488	cellular polysaccharide catabolic process	CG
GO:0004151	23	95	22	4	7.56e-10	-0.539	glycogen (starch) synthase activity	NCG
GO:0009635	22	6	23	93	7.56e-10	0.539	detoxification of copper ion	CG
GO:0036245	22	6	23	93	7.56e-10	0.539	regulation of locomotion	CG
GO:0072747	22	6	23	93	7.56e-10	0.539	alpha-glucosidase activity	CG
GO:0072756	22	6	23	93	7.56e-10	0.539	selenocysteinyl-tRNA(Sec) biosynthetic process	CG
GO:1901322	22	6	23	93	7.56e-10	0.539	positive regulation of post-translational protein modification	CG
GO:1901562	22	6	23	93	7.56e-10	0.539	L-arginine transport	CG
GO:1901655	22	6	23	93	7.56e-10	0.539	silver ion transmembrane transport	CG
GO:0008216	44	49	1	50	8.45e-10	0.478	N-acetylglucosamine-6-phosphate deacetylase activity	CG
GO:0008295	44	49	1	50	8.45e-10	0.478	pyridoxal kinase activity	CG
GO:0003867	45	55	0	44	8.64e-10	0.456	L-serine ammonia-lyase activity	CG
GO:0009448	45	55	0	44	8.64e-10	0.456	response to zinc ion	CG
GO:0009450	45	55	0	44	8.64e-10	0.456	pyrimidine deoxyribonucleotide salvage	CG
GO:0019477	45	55	0	44	8.64e-10	0.456	L-arabinose catabolic process	CG
GO:0046440	45	55	0	44	8.64e-10	0.456	protein carbamoylation	CG
GO:0047589	45	55	0	44	8.64e-10	0.456	ribosylpyrimidine nucleosidase activity	CG
GO:0005615	30	16	15	83	1.76e-09	0.526	purine nucleobase catabolic process	CG
GO:0044421	30	16	15	83	1.76e-09	0.526	negative regulation of fatty acid metabolic process	CG
GO:0006554	45	56	0	43	1.81e-09	0.449	NADPH regeneration	CG
GO:0006740	45	56	0	43	1.81e-09	0.449	xenobiotic metabolic process	CG
GO:0008746	45	56	0	43	1.81e-09	0.449	carnitine racemase activity	CG
GO:0008750	45	56	0	43	1.81e-09	0.449	cobalamin 5'-phosphate synthase activity	CG
GO:0016652	45	56	0	43	1.81e-09	0.449	ligase activity, forming carbon-carbon bonds	CG
GO:0004335	1	49	44	50	3.13e-09	-0.455	methylenetetrahydrofolate reductase (NAD(P)H) activity	NCG
GO:0009214	23	8	22	91	3.16e-09	0.518	trimethylamine-N-oxide reductase complex	CG
GO:0004427	22	7	23	92	3.31e-09	0.519	ornithine decarboxylase activity	CG
GO:0050483	23	94	22	5	3.31e-09	-0.519	crotonobetaine-CoA ligase activity	NCG
GO:0050484	23	94	22	5	3.31e-09	-0.519	sugar transmembrane transporter activity	NCG
GO:0003989	45	58	0	41	5.31e-09	0.434	biotin carboxylase activity	CG
GO:0004084	0	43	45	56	5.31e-09	-0.434	diamine N-acetyltransferase activity	NCG
GO:0006532	0	41	45	58	5.31e-09	-0.434	polyamine catabolic process	NCG
GO:0016049	45	56	0	43	5.31e-09	0.434	oxidoreductase activity, acting on NAD(P)H, NAD(P) as acceptor	CG
GO:0016421	45	56	0	43	5.31e-09	0.434	oxidoreductase activity, acting on paired donors, with incorporation or reduction of molecular oxygen, NAD(P)H as one donor, and incorporation of two atoms of oxygen into one donor	CG
GO:0016885	45	56	0	43	5.31e-09	0.434	isopeptide cross-linking via N6-(L-isoglutamyl)-L-lysine	CG
GO:0008108	1	46	44	53	6.58e-09	-0.447	calcium, potassium:sodium antiporter activity	NCG
GO:0004802	22	6	23	93	1.25e-08	0.499	neurotransmitter transmembrane transporter activity	CG
GO:0006598	21	5	24	94	1.31e-08	0.499	polyphosphate biosynthetic process	CG
GO:0046686	21	5	24	94	1.31e-08	0.499	glucosamine kinase activity	CG
GO:0015212	16	1	29	98	1.59e-08	0.495	pantothenate transmembrane transporter activity	CG
GO:0015213	16	1	29	98	1.59e-08	0.495	water channel activity	CG
GO:0015214	16	1	29	98	1.59e-08	0.495	obsolete drug:proton antiporter activity	CG
GO:0015506	16	1	29	98	1.59e-08	0.495	ABC-type D-ribose transporter activity	CG
GO:0015861	16	1	29	98	1.59e-08	0.495	glucosidase activity	CG
GO:0015862	16	1	29	98	1.59e-08	0.495	formate oxidation	CG
GO:0015864	16	1	29	98	1.59e-08	0.495	cell growth	CG
GO:0008022	41	42	4	57	2e-08	0.451	actin polymerization or depolymerization	CG
GO:0008983	41	42	4	57	2e-08	0.451	valine-pyruvate transaminase activity	CG
GO:0008800	36	29	9	70	2.41e-08	0.468	dTDP-4-dehydrorhamnose 3,5-epimerase activity	CG
GO:0040007	45	58	0	41	2.51e-08	0.419	nitrite reductase (cytochrome, ammonia-forming) activity	CG
GO:0010273	45	59	0	40	3.02e-08	0.412	regulation of plasminogen activation	CG
GO:0015080	45	59	0	40	3.02e-08	0.412	pentose transmembrane transporter activity	CG
GO:0035434	45	59	0	40	3.02e-08	0.412	formate dehydrogenase (quinone) activity	CG
GO:0042537	45	59	0	40	3.02e-08	0.412	hypoxanthine salvage	CG
GO:0060003	45	59	0	40	3.02e-08	0.412	calcium ion transmembrane transport	CG
GO:0061687	45	59	0	40	3.02e-08	0.412	regulation of protein processing	CG
GO:1902601	45	59	0	40	3.02e-08	0.412	positive regulation of protein maturation	CG
GO:0008797	1	43	44	56	3.99e-08	-0.424	dCTP deaminase activity	NCG
GO:0010755	1	43	44	56	3.99e-08	-0.424	silver ion transmembrane transporter activity	NCG
GO:0010756	1	43	44	56	3.99e-08	-0.424	calcium ion transmembrane transporter activity	NCG
GO:0010954	1	43	44	56	3.99e-08	-0.424	molybdate ion transmembrane transporter activity	NCG
GO:0070613	1	43	44	56	3.99e-08	-0.424	demethylation	NCG
GO:1903317	1	43	44	56	3.99e-08	-0.424	stress response to copper ion	NCG
GO:1903319	1	43	44	56	3.99e-08	-0.424	stress response to zinc ion	NCG
GO:0040012	43	50	2	49	4.12e-08	0.431	cellular biogenic amine catabolic process	CG
GO:1902021	43	50	2	49	4.12e-08	0.431	xanthosine metabolic process	CG
GO:2000145	43	50	2	49	4.12e-08	0.431	regulation of cell motility	CG
GO:0010043	21	6	24	93	4.74e-08	0.48	methionine-oxo-acid transaminase activity	CG
GO:0008379	45	60	0	39	6.11e-08	0.404	P-type cadmium transporter activity	CG
GO:0009436	0	37	45	62	6.11e-08	-0.404	gamma-aminobutyric acid catabolic process	NCG
GO:0051920	45	60	0	39	6.11e-08	0.404	copper ion homeostasis	CG
GO:0004568	37	33	8	66	7.96e-08	0.449	dihydrolipoyllysine-residue acetyltransferase activity	CG
GO:0008061	37	33	8	66	7.96e-08	0.449	protein dealkylation	CG
GO:0072349	44	55	1	44	9.21e-08	0.416	C-5 methylation of cytosine	CG
GO:0001514	35	29	10	70	9.36e-08	0.448	4-aminobutyrate transaminase activity	CG
GO:0006451	35	29	10	70	9.36e-08	0.448	amino-acid betaine metabolic process	CG
GO:0035368	35	29	10	70	9.36e-08	0.448	isoguanine deaminase activity	CG
GO:0015172	45	61	0	38	1.36e-07	0.397	L-threonine transmembrane transporter activity	CG
GO:0015183	45	61	0	38	1.36e-07	0.397	uridine transmembrane transporter activity	CG
GO:0015662	45	61	0	38	1.36e-07	0.397	formate transport	CG
GO:0015800	45	61	0	38	1.36e-07	0.397	ornithine transport	CG
GO:0015810	45	61	0	38	1.36e-07	0.397	spermidine transport	CG
GO:0070778	45	61	0	38	1.36e-07	0.397	cellular response to copper ion	CG
GO:1990169	45	61	0	38	1.36e-07	0.397	stress response to copper ion	CG
GO:0006805	21	7	24	92	1.52e-07	0.461	acetate transport	CG
GO:0071466	21	7	24	92	1.52e-07	0.461	toluene-containing compound catabolic process	CG
GO:0009033	45	62	0	37	1.6e-07	0.39	glucan catabolic process	CG
GO:0009322	45	62	0	37	1.6e-07	0.39	carnitine metabolic process	CG
GO:0015044	0	35	45	64	1.6e-07	-0.39	acetate transmembrane transporter activity	NCG
GO:0097501	45	62	0	37	1.6e-07	0.39	glucosamine-containing compound metabolic process	CG
GO:0004125	37	34	8	65	2.13e-07	0.439	formate-tetrahydrofolate ligase activity	CG
GO:0097056	37	34	8	65	2.13e-07	0.439	tRNA 2'-O-methyltransferase activity	CG
GO:0009593	14	1	31	98	2.42e-07	0.455	response to silver ion	CG
GO:0051606	14	1	31	98	2.42e-07	0.455	oxidoreductase activity, acting on the aldehyde or oxo group of donors, with a quinone or similar compound as acceptor	CG
GO:0006032	37	35	8	64	2.53e-07	0.429	deoxyinosine catabolic process	CG
GO:0003998	45	63	0	36	3.14e-07	0.382	branched-chain-amino-acid transaminase activity	CG
GO:0004329	45	63	0	36	3.14e-07	0.382	isocitrate lyase activity	CG
GO:0005326	45	63	0	36	3.14e-07	0.382	succinate:fumarate antiporter activity	CG
GO:0006825	45	63	0	36	3.14e-07	0.382	cellular calcium ion homeostasis	CG
GO:0006836	45	65	0	34	3.14e-07	0.382	intracellular sequestering of iron ion	CG
GO:0031400	40	45	5	54	3.76e-07	0.421	regulation of beta-glucan metabolic process	CG
GO:0035304	40	45	5	54	3.76e-07	0.421	acetate transmembrane transport	CG
GO:0035306	40	45	5	54	3.76e-07	0.421	copper ion transmembrane transport	CG
GO:0035307	40	45	5	54	3.76e-07	0.421	vitamin transmembrane transport	CG
GO:0050920	40	45	5	54	3.76e-07	0.421	obsolete coenzyme transport	CG
GO:1901873	40	45	5	54	3.76e-07	0.421	carnitine transmembrane transport	CG
GO:1901875	40	45	5	54	3.76e-07	0.421	cuprous ion binding	CG
GO:0006106	3	49	42	50	4.12e-07	-0.407	deoxyguanosine catabolic process	NCG
GO:0032101	40	46	5	53	4.26e-07	0.412	regulation of beta-glucan biosynthetic process	CG
GO:0008127	43	56	2	43	5.11e-07	0.399	spermidine biosynthetic process	CG
GO:0019172	2	45	43	54	5.11e-07	-0.399	nitrotoluene metabolic process	NCG
GO:0019249	2	45	43	54	5.11e-07	-0.399	tryptophan catabolic process to acetyl-CoA	NCG
GO:0001199	44	61	1	38	5.58e-07	0.385	5'-deoxynucleotidase activity	CG
GO:0001204	44	61	1	38	5.58e-07	0.385	1,4-alpha-glucan branching enzyme activity	CG
GO:0016901	1	40	44	59	5.58e-07	-0.385	ribosomal S6-glutamic acid ligase activity	NCG
GO:0006880	45	66	0	33	6.74e-07	0.375	alcohol dehydrogenase (NADP+) activity	CG
GO:0051235	45	66	0	33	6.74e-07	0.375	response to methylglyoxal	CG
GO:0051238	45	66	0	33	6.74e-07	0.375	detection of stimulus	CG
GO:0051651	45	66	0	33	6.74e-07	0.375	ADP-dependent NAD(P)H-hydrate dehydratase activity	CG
GO:0070012	45	66	0	33	6.74e-07	0.375	L-aspartate transmembrane transport	CG
GO:0097577	45	66	0	33	6.74e-07	0.375	glucosamine-containing compound catabolic process	CG
GO:0006030	37	39	8	60	7.65e-07	0.411	inosine catabolic process	CG
GO:1901072	37	39	8	60	7.65e-07	0.411	cellular response to ketone	CG
GO:0004020	45	67	0	32	7.88e-07	0.367	chitin deacetylase activity	CG
GO:0010272	45	67	0	32	7.88e-07	0.367	thermospermine synthase activity	CG
GO:0018104	45	67	0	32	7.88e-07	0.367	protein dehydration	CG
GO:0071280	45	67	0	32	7.88e-07	0.367	bacterial-type flagellum-dependent swarming motility	CG
GO:0071292	45	67	0	32	7.88e-07	0.367	toluene-containing compound metabolic process	CG
GO:0003963	13	3	32	96	9.04e-07	0.435	adenylylsulfate kinase activity	CG
GO:0008452	13	3	32	96	9.04e-07	0.435	hexose transmembrane transport	CG
GO:0001727	0	33	45	66	1.51e-06	-0.36	5-methyltetrahydropteroyltriglutamate-homocysteine S-methyltransferase activity	NCG
GO:0004779	45	68	0	31	1.51e-06	0.36	calcium channel activity	CG
GO:0004781	45	68	0	31	1.51e-06	0.36	amine transmembrane transporter activity	CG
GO:0006253	45	68	0	31	1.51e-06	0.36	lysine catabolic process	CG
GO:0008829	45	68	0	31	1.51e-06	0.36	polyphosphate kinase activity	CG
GO:0046065	45	68	0	31	1.51e-06	0.36	inosine biosynthetic process	CG
GO:0046834	0	33	45	66	1.51e-06	-0.36	guanosine phosphorylase activity	NCG
GO:0030430	15	5	30	94	1.93e-06	0.423	potassium ion-transporting ATPase complex	CG
GO:0033646	15	5	30	94	1.93e-06	0.423	chromate reductase activity	CG
GO:0043656	15	5	30	94	1.93e-06	0.423	obsolete other organism	CG
GO:0046348	37	41	8	58	2.2e-06	0.392	response to cadmium ion	CG
GO:0051270	43	59	2	40	2.58e-06	0.375	cellular oligosaccharide metabolic process	CG
GO:0071732	1	37	44	62	2.67e-06	-0.362	cellular response to chloramphenicol	NCG
GO:0000272	0	32	45	67	3.11e-06	-0.353	polysaccharide catabolic process	NCG
GO:0009251	0	32	45	67	3.11e-06	-0.353	DNA polymerase V complex	NCG
GO:0044247	0	32	45	67	3.11e-06	-0.353	negative regulation of fatty acid biosynthetic process	NCG
GO:0003941	6	54	39	45	3.37e-06	-0.381	adenosine deaminase activity	NCG
GO:0001151	42	57	3	42	5.01e-06	0.366	lipid kinase activity	CG
GO:0070026	42	57	3	42	5.01e-06	0.366	hydrogen sulfide metabolic process	CG
GO:0006148	1	36	44	63	5.19e-06	-0.354	dTMP biosynthetic process	NCG
GO:0006149	1	36	44	63	5.19e-06	-0.354	dCTP catabolic process	NCG
GO:0006161	1	36	44	63	5.19e-06	-0.354	translational readthrough	NCG
GO:0008617	1	34	44	65	5.19e-06	-0.354	carnitine dehydratase activity	NCG
GO:0042453	1	34	44	65	5.19e-06	-0.354	pyrimidine nucleobase salvage	NCG
GO:0046094	1	34	44	65	5.19e-06	-0.354	purine deoxyribonucleoside metabolic process	NCG
GO:0046115	1	34	44	65	5.19e-06	-0.354	2,4,6-trinitrotoluene catabolic process	NCG
GO:0046122	1	34	44	65	5.19e-06	-0.354	trinitrotoluene catabolic process	NCG
GO:0046124	1	34	44	65	5.19e-06	-0.354	nitrotoluene catabolic process	NCG
GO:0047724	1	34	44	65	5.19e-06	-0.354	thiosulfate dehydrogenase activity	NCG
GO:0047975	1	34	44	65	5.19e-06	-0.354	IMP 5'-nucleotidase activity	NCG
GO:1901069	1	34	44	65	5.19e-06	-0.354	response to paraquat	NCG
GO:1903227	1	34	44	65	5.19e-06	-0.354	arginine transmembrane transport	NCG
GO:1903228	1	34	44	65	5.19e-06	-0.354	purine nucleobase transmembrane transport	NCG
GO:0009313	0	28	45	71	6.77e-06	-0.338	glyoxylate catabolic process	NCG
GO:0018169	45	69	0	30	6.77e-06	0.338	protein-chromophore linkage	CG
GO:0018410	45	69	0	30	6.77e-06	0.338	host cellular component	CG
GO:0070739	45	69	0	30	6.77e-06	0.338	dihydromonapterin reductase activity	CG
GO:0018995	15	4	30	95	7.1e-06	0.399	D-ribose catabolic process	CG
GO:0033643	15	4	30	95	7.1e-06	0.399	nicotinamide riboside transport	CG
GO:0043657	15	4	30	95	7.1e-06	0.399	other organism cell	CG
GO:0044215	15	4	30	95	7.1e-06	0.399	[Ni-Fe] hydrogenase complex	CG
GO:0044216	15	4	30	95	7.1e-06	0.399	N-acetylglucosamine kinase activity	CG
GO:0044217	15	4	30	95	7.1e-06	0.399	uridine nucleosidase activity	CG
GO:0001150	42	56	3	43	1.04e-05	0.358	selenocysteine incorporation	CG
GO:0001158	42	56	3	43	1.04e-05	0.358	tRNA guanine ribose methylation	CG
GO:0035326	42	56	3	43	1.04e-05	0.358	aspartic acid methylthiotransferase activity	CG
GO:0005372	40	50	5	49	1.14e-05	0.361	extracellular space	CG
GO:0006833	40	50	5	49	1.14e-05	0.361	cellular copper ion homeostasis	CG
GO:0015250	40	50	5	49	1.14e-05	0.361	calcium:cation antiporter activity	CG
GO:0042044	40	50	5	49	1.14e-05	0.361	indole-containing compound catabolic process	CG
GO:0050380	44	65	1	34	1.19e-05	0.339	carnitine-CoA ligase activity	CG
GO:0004558	0	27	45	72	1.34e-05	-0.33	pseudouridylate synthase activity	NCG
GO:0030978	0	27	45	72	1.34e-05	-0.33	negative regulation of protein modification process	NCG
GO:0030980	0	27	45	72	1.34e-05	-0.33	regulation of response to external stimulus	NCG
GO:0034023	45	70	0	29	1.34e-05	0.33	L-amino acid efflux transmembrane transporter activity	CG
GO:0051691	0	27	45	72	1.34e-05	-0.33	NADHX epimerase activity	NCG
GO:0051692	0	27	45	72	1.34e-05	-0.33	NADPHX epimerase activity	NCG
GO:0090599	0	27	45	72	1.34e-05	-0.33	nitrite reductase activity	NCG
GO:0008830	44	66	1	33	2.24e-05	0.331	protein-glutamate O-methyltransferase activity	CG
GO:0004451	45	71	0	28	2.86e-05	0.322	phosphoribosylaminoimidazole carboxylase activity	CG
GO:0008818	45	71	0	28	2.86e-05	0.322	phosphatidylglycerol-prolipoprotein diacylglyceryl transferase activity	CG
GO:0016669	45	71	0	28	2.86e-05	0.322	nitric oxide reductase activity	CG
GO:0050338	45	71	0	28	2.86e-05	0.322	quaternary ammonium group binding	CG
GO:0004155	45	72	0	27	2.88e-05	0.315	inorganic diphosphatase activity	CG
GO:0070968	1	30	44	69	4.51e-05	-0.323	cellular response to xenobiotic stimulus	NCG
GO:0015473	1	29	44	70	4.92e-05	-0.315	nucleoside:proton symporter activity	NCG
GO:0004000	45	73	0	26	5.47e-05	0.307	catalase activity	CG
GO:0004075	0	24	45	75	5.47e-05	-0.307	cytosine deaminase activity	NCG
GO:0006154	45	73	0	26	5.47e-05	0.307	transposition, DNA-mediated	CG
GO:0043103	45	73	0	26	5.47e-05	0.307	host intracellular region	CG
GO:0045717	0	24	45	75	5.47e-05	-0.307	hypoxanthine biosynthetic process	NCG
GO:0045922	0	24	45	75	5.47e-05	-0.307	inosine metabolic process	NCG
GO:0046103	45	73	0	26	5.47e-05	0.307	indolalkylamine catabolic process	CG
GO:0062014	0	24	45	75	5.47e-05	-0.307	protein-glutamic acid ligase activity	NCG
GO:0007010	12	3	33	96	6.72e-05	0.357	UDP-glucose:hexose-1-phosphate uridylyltransferase activity	CG
GO:0007015	12	3	33	96	6.72e-05	0.357	quercetin 2,3-dioxygenase activity	CG
GO:0008154	12	3	33	96	6.72e-05	0.357	thioredoxin peroxidase activity	CG
GO:0030029	12	3	33	96	6.72e-05	0.357	cellulose catabolic process	CG
GO:0030036	12	3	33	96	6.72e-05	0.357	carbohydrate binding	CG
GO:0030042	12	3	33	96	6.72e-05	0.357	host cell cytoplasm	CG
GO:0051261	12	3	33	96	6.72e-05	0.357	maintenance of location in cell	CG
GO:0097435	12	3	33	96	6.72e-05	0.357	guanosine-containing compound catabolic process	CG
GO:0005275	1	28	44	71	9.01e-05	-0.308	carbohydrate:cation symporter activity	NCG
GO:0015837	1	28	44	71	9.01e-05	-0.308	carnitine transport	NCG
GO:0004766	22	16	23	83	9.13e-05	0.34	tryptophan 2,3-dioxygenase activity	CG
GO:0010487	22	16	23	83	9.13e-05	0.34	rubredoxin-NAD+ reductase activity	CG
GO:0043918	22	16	23	83	9.13e-05	0.34	DNA topoisomerase binding	CG
GO:0003871	45	74	0	25	0.000111	0.299	RNA-3'-phosphate cyclase activity	CG
GO:0004747	45	74	0	25	0.000111	0.299	triglyceride lipase activity	CG
GO:0008719	45	74	0	25	0.000111	0.299	NAD(P)+ transhydrogenase activity	CG
GO:0019303	45	74	0	25	0.000111	0.299	L-lysine catabolic process	CG
GO:0042085	45	74	0	25	0.000111	0.299	deoxyguanosine metabolic process	CG
GO:0046101	45	74	0	25	0.000111	0.299	purine ribonucleoside catabolic process	CG
GO:0005534	19	12	26	87	0.000139	0.336	fumarate metabolic process	CG
GO:0008645	19	12	26	87	0.000139	0.336	ribulokinase activity	CG
GO:0008733	19	12	26	87	0.000139	0.336	NAD(P)+ transhydrogenase (AB-specific) activity	CG
GO:0008741	19	12	26	87	0.000139	0.336	beta-lactamase activity	CG
GO:0008742	19	12	26	87	0.000139	0.336	beta-phosphoglucomutase activity	CG
GO:0015757	19	12	26	87	0.000139	0.336	L-cystine transport	CG
GO:0019324	19	12	26	87	0.000139	0.336	L-idonate metabolic process	CG
GO:0019566	19	12	26	87	0.000139	0.336	oxygen binding	CG
GO:0019568	19	12	26	87	0.000139	0.336	L-ascorbic acid metabolic process	CG
GO:0019569	19	12	26	87	0.000139	0.336	cytosine metabolic process	CG
GO:0019572	19	12	26	87	0.000139	0.336	thymine metabolic process	CG
GO:0019852	19	12	26	87	0.000139	0.336	actin filament depolymerization	CG
GO:0046373	19	14	26	85	0.000139	0.336	lipid phosphorylation	CG
GO:0051167	19	14	26	85	0.000139	0.336	protein depolymerization	CG
GO:1901159	19	14	26	85	0.000139	0.336	regulation of post-translational protein modification	CG
GO:0005402	1	29	44	70	0.000174	-0.3	chitin catabolic process	NCG
GO:0010921	1	29	44	70	0.000174	-0.3	lead ion transmembrane transporter activity	NCG
GO:0050997	1	29	44	70	0.000174	-0.3	obsolete coenzyme transmembrane transporter activity	NCG
GO:0070813	42	64	3	35	0.000175	0.309	cellular response to iron ion	CG
GO:0070814	42	64	3	35	0.000175	0.309	cellular response to silver ion	CG
GO:1903136	42	64	3	35	0.000175	0.309	spermidine transmembrane transport	CG
GO:0004099	1	28	44	71	0.000192	-0.291	6,7-dihydropteridine reductase activity	NCG
GO:0018149	12	6	33	93	0.000205	0.332	isopeptide cross-linking	CG
GO:0018153	12	6	33	93	0.000205	0.332	protein deamination	CG
GO:0018199	12	6	33	93	0.000205	0.332	C-terminal protein amino acid modification	CG
GO:0018262	12	6	33	93	0.000205	0.332	NAD(P)H nitroreductase activity	CG
GO:0004833	22	19	23	80	0.000207	0.327	water transmembrane transporter activity	CG
GO:0005469	23	82	22	17	0.000207	-0.327	N-acetylglucosamine metabolic process	NCG
GO:0006569	22	19	23	80	0.000207	0.327	sulfur utilization	CG
GO:0019441	22	19	23	80	0.000207	0.327	arabinose catabolic process	CG
GO:0019442	22	19	23	80	0.000207	0.327	L-arabinose catabolic process to xylulose 5-phosphate	CG
GO:0042436	22	19	23	80	0.000207	0.327	tripeptide transmembrane transporter activity	CG
GO:0046218	22	19	23	80	0.000207	0.327	L-arabinose metabolic process	CG
GO:0070189	22	19	23	80	0.000207	0.327	hydrogen sulfide biosynthetic process	CG
GO:0055070	35	45	10	54	0.000247	0.313	nitric oxide binding	CG
GO:0032196	20	17	25	82	0.000335	0.313	aminophosphonate metabolic process	CG
GO:0006846	24	83	21	16	0.000354	-0.32	cytoskeleton organization	NCG
GO:0015123	24	83	21	16	0.000354	-0.32	L-aspartate transmembrane transporter activity	NCG
GO:0015355	24	83	21	16	0.000354	-0.32	ABC-type sulfate transporter activity	NCG
GO:0015360	24	83	21	16	0.000354	-0.32	fimbrial usher porin activity	NCG
GO:0035433	24	83	21	16	0.000354	-0.32	cellular response to menadione	NCG
GO:0043893	24	83	21	16	0.000354	-0.32	obsolete extracellular region part	NCG
GO:0071281	45	79	0	20	0.000412	0.276	modified amino acid transmembrane transporter activity	CG
GO:0043737	8	3	37	96	0.000436	0.32	other organism part	CG
GO:0004806	0	21	45	78	0.000449	-0.268	purine nucleobase transmembrane transporter activity	NCG
GO:0010039	45	80	0	19	0.000449	0.268	detoxification of zinc ion	CG
GO:0015226	21	19	24	80	0.00046	0.306	secondary active monocarboxylate transmembrane transporter activity	CG
GO:0015879	21	19	24	80	0.00046	0.306	pyrimidine-nucleoside phosphorylase activity	CG
GO:1902603	21	19	24	80	0.00046	0.306	L-ornithine transmembrane transport	CG
GO:0008801	19	16	26	83	0.000509	0.306	hydroxymethylpyrimidine kinase activity	CG
GO:0016812	36	97	9	2	0.000558	-0.312	peptide cross-linking	NCG
GO:0008735	22	21	23	78	0.000608	0.301	aspartate ammonia-lyase activity	CG
GO:0009310	22	21	23	78	0.000608	0.301	polyphosphate kinase complex	CG
GO:0009355	23	80	22	19	0.000608	-0.301	cyanate catabolic process	NCG
GO:0015651	22	21	23	78	0.000608	0.301	thiosulfate transport	CG
GO:0042402	22	21	23	78	0.000608	0.301	hydrogen peroxide catabolic process	CG
GO:0097697	42	68	3	31	0.000671	0.276	xylulose 5-phosphate biosynthetic process	CG
GO:0004131	0	20	45	79	0.000792	-0.26	galactokinase activity	NCG
GO:0006209	0	20	45	79	0.000792	-0.26	protein demethylation	NCG
GO:0015195	0	20	45	79	0.000792	-0.26	choline transmembrane transporter activity	NCG
GO:0015565	0	20	45	79	0.000792	-0.26	quaternary ammonium group transmembrane transporter activity	NCG
GO:0015826	0	20	45	79	0.000792	-0.26	pyrimidine nucleoside transport	NCG
GO:0019858	0	20	45	79	0.000792	-0.26	bacteriocin immunity	NCG
GO:0034639	0	20	45	79	0.000792	-0.26	positive regulation of protein dephosphorylation	NCG
GO:0035888	0	20	45	79	0.000792	-0.26	cellular response to cell envelope stress	NCG
GO:0046100	45	79	0	20	0.000792	0.26	purine deoxyribonucleoside catabolic process	CG
GO:0071978	45	79	0	20	0.000792	0.26	cellular response to paraquat	CG
GO:0009439	14	8	31	91	0.000913	0.294	response to herbicide	CG
GO:0009440	14	8	31	91	0.000913	0.294	response to iron ion	CG
GO:0015926	4	34	41	65	0.000949	-0.275	CoA carboxylase activity	NCG
GO:0019523	1	22	44	77	0.00121	-0.258	anaerobic electron transport chain	NCG
GO:0046183	1	22	44	77	0.00121	-0.258	amino sugar catabolic process	NCG
GO:0046316	1	22	44	77	0.00121	-0.258	DOPA dioxygenase activity	NCG
GO:0004096	44	74	1	25	0.00123	0.267	dihydroorotase activity	CG
GO:0042743	44	74	1	25	0.00123	0.267	DNA synthesis involved in double-strand break repair via homologous recombination	CG
GO:0042744	44	74	1	25	0.00123	0.267	sulfate binding	CG
GO:0051187	44	74	1	25	0.00123	0.267	response to nitrosative stress	CG
GO:0015233	21	19	24	80	0.00128	0.28	acetate:proton symporter activity	CG
GO:0015887	21	19	24	80	0.00128	0.28	S-acetyltransferase activity	CG
GO:0035461	21	19	24	80	0.00128	0.28	anchored component of cell outer membrane	CG
GO:0051182	21	19	24	80	0.00128	0.28	regulation of cellular component movement	CG
GO:0051185	21	19	24	80	0.00128	0.28	beta-glucan catabolic process	CG
GO:0090482	21	19	24	80	0.00128	0.28	stress response to metal ion	CG
GO:0006579	22	20	23	79	0.00133	0.288	polyphosphate catabolic process	CG
GO:0008809	22	20	23	79	0.00133	0.288	nitric oxide dioxygenase activity	CG
GO:0042219	22	20	23	79	0.00133	0.288	benzene-containing compound metabolic process	CG
GO:0042413	22	20	23	79	0.00133	0.288	pyridoxal metabolic process	CG
GO:0051108	22	20	23	79	0.00133	0.288	obsolete cofactor catabolic process	CG
GO:0051109	22	20	23	79	0.00133	0.288	maintenance of location	CG
GO:0004742	45	80	0	19	0.00147	0.251	transketolase activity	CG
GO:0015146	0	17	45	82	0.00147	-0.251	L-cystine transmembrane transporter activity	NCG
GO:0015750	0	17	45	82	0.00147	-0.251	arginine transport	NCG
GO:0016418	45	80	0	19	0.00147	0.251	oxidoreductase activity, acting on a sulfur group of donors, cytochrome as acceptor	CG
GO:0030523	45	80	0	19	0.00147	0.251	extrinsic component of external side of plasma membrane	CG
GO:0003978	1	21	44	78	0.00217	-0.25	aldehyde dehydrogenase (NAD+) activity	NCG
GO:0035303	40	63	5	36	0.00252	0.25	zymogen binding	CG
GO:0008556	16	12	29	87	0.00262	0.271	L-arabinose isomerase activity	CG
GO:0031004	16	12	29	87	0.00262	0.271	transposition	CG
GO:0090533	16	12	29	87	0.00262	0.271	tRNA 5-carboxymethoxyuridine methyltransferase activity	CG
GO:0036405	5	0	40	99	0.00273	0.28	fluid transport	CG
GO:0036406	5	0	40	99	0.00273	0.28	5-methyltetrahydropteroyltri-L-glutamate-dependent methyltransferase activity	CG
GO:0004638	45	82	0	17	0.00284	0.234	spermidine synthase activity	CG
GO:0008478	0	17	45	82	0.00284	-0.234	ADP-glyceromanno-heptose 6-epimerase activity	NCG
GO:0018298	45	84	0	15	0.00284	0.234	2,4,6-trinitrotoluene metabolic process	CG
GO:0034028	45	84	0	15	0.00284	0.234	UDP-glucosyltransferase activity	CG
GO:0042817	0	17	45	82	0.00284	-0.234	ATPase-coupled carbohydrate transmembrane transporter activity	NCG
GO:0008902	0	18	45	81	0.00287	-0.243	starch synthase activity	NCG
GO:0019645	45	83	0	16	0.00287	0.243	actin filament-based process	CG
GO:0052855	45	83	0	16	0.00287	0.243	detoxification of inorganic compound	CG
GO:0052856	45	83	0	16	0.00287	0.243	negative regulation of small molecule metabolic process	CG
GO:0052857	45	83	0	16	0.00287	0.243	oligopeptidase activity	CG
GO:0009437	22	24	23	75	0.0031	0.264	detection of chemical stimulus	CG
GO:0005262	16	63	29	36	0.00356	-0.255	copper ion transmembrane transporter activity	NCG
GO:0006816	16	63	29	36	0.00356	-0.255	purine nucleobase transport	NCG
GO:0008273	16	63	29	36	0.00356	-0.255	RNA ligase activity	NCG
GO:0015085	16	63	29	36	0.00356	-0.255	acidic amino acid transmembrane transporter activity	NCG
GO:0015368	16	63	29	36	0.00356	-0.255	putrescine:ornithine antiporter activity	NCG
GO:0070588	16	63	29	36	0.00356	-0.255	pyrroloquinoline quinone binding	NCG
GO:0016154	23	76	22	23	0.00367	-0.252	oxidoreductase activity, acting on other nitrogenous compounds as donors, cytochrome as acceptor	NCG
GO:0003844	44	79	1	20	0.00404	0.241	DNA photolyase activity	CG
GO:0030153	9	6	36	93	0.00413	0.256	dihydrolipoamide S-acyltransferase activity	CG
GO:0006482	20	21	25	78	0.00418	0.259	amino-acid betaine catabolic process	CG
GO:0008214	20	21	25	78	0.00418	0.259	3'(2'),5'-bisphosphate nucleotidase activity	CG
GO:0018277	20	21	25	78	0.00418	0.259	trinitrotoluene metabolic process	CG
GO:0070988	20	21	25	78	0.00418	0.259	cellular response to nitrosative stress	CG
GO:1990827	20	21	25	78	0.00418	0.259	deaminase binding	CG
GO:0043570	6	3	39	96	0.0042	0.264	acetate:cation symporter activity	CG
GO:0043571	6	3	39	96	0.0042	0.264	cadaverine aminopropyltransferase activity	CG
GO:0002953	45	85	0	14	0.00507	0.225	deoxyribodipyrimidine photo-lyase activity	CG
GO:0010139	45	85	0	14	0.00507	0.225	cellular response to magnesium starvation	CG
GO:0015499	0	16	45	83	0.00507	-0.225	D-ribose transmembrane transporter activity	NCG
GO:0015724	0	16	45	83	0.00507	-0.225	basic amino acid transport	NCG
GO:0015802	0	16	45	83	0.00507	-0.225	threonine transport	NCG
GO:0015809	0	16	45	83	0.00507	-0.225	amine transport	NCG
GO:0032262	45	85	0	14	0.00507	0.225	cysteine transmembrane transporter activity	CG
GO:0042279	45	85	0	14	0.00507	0.225	hydrogen peroxide metabolic process	CG
GO:0045437	45	85	0	14	0.00507	0.225	hypoxanthine metabolic process	CG
GO:0050263	45	85	0	14	0.00507	0.225	regulation of chemotaxis	CG
GO:1902023	0	16	45	83	0.00507	-0.225	xanthosine catabolic process	NCG
GO:1903826	0	16	45	83	0.00507	-0.225	regulation of cell motility	NCG
GO:1990822	0	16	45	83	0.00507	-0.225	basic amino acid transmembrane transport	NCG
GO:0009242	4	32	41	67	0.00534	-0.24	formate dehydrogenase complex	NCG
GO:0046377	4	32	41	67	0.00534	-0.24	peptidyl-S-carbamoyl-L-cysteine dehydration	NCG
GO:0008941	12	52	33	47	0.00639	-0.233	tRNA (guanosine-2'-O-)-methyltransferase activity	NCG
GO:0016708	12	50	33	49	0.00639	-0.233	peptidoglycan-protein cross-linking	NCG
GO:0051409	12	50	33	49	0.00639	-0.233	peroxiredoxin activity	NCG
GO:0071500	12	50	33	49	0.00639	-0.233	purine-containing compound transmembrane transport	NCG
GO:0090483	30	40	15	59	0.0066	0.237	sequestering of iron ion	CG
GO:0047931	44	79	1	20	0.00701	0.223	undecaprenyl-diphosphatase activity	CG
GO:0015501	23	72	22	27	0.00782	-0.229	spermidine transmembrane transporter activity	NCG
GO:0040013	19	20	26	79	0.00915	0.225	carnitine catabolic process	CG
GO:0006313	16	15	29	84	0.00925	0.226	tryptophan catabolic process	CG
GO:0003904	45	84	0	15	0.00948	0.216	acetyl-CoA carboxylase activity	CG
GO:0003913	45	84	0	15	0.00948	0.216	acylphosphatase activity	CG
GO:0005345	0	13	45	86	0.00948	-0.216	galactose binding	NCG
GO:0006863	0	13	45	86	0.00948	-0.216	actin filament organization	NCG
GO:0015174	0	13	45	86	0.00948	-0.216	amino-acid betaine transmembrane transporter activity	NCG
GO:0046944	45	84	0	15	0.00948	0.216	pseudouridine kinase activity	CG
GO:0071172	45	84	0	15	0.00948	0.216	cellular response to nitric oxide	CG
GO:0072530	0	13	45	86	0.00948	-0.216	cation-transporting ATPase complex	NCG
GO:0098809	45	84	0	15	0.00948	0.216	response to chloramphenicol	CG
GO:1904823	0	13	45	86	0.00948	-0.216	negative regulation of cell motility	NCG
GO:0015181	0	12	45	87	0.00988	-0.207	cytidine transmembrane transporter activity	NCG
GO:0015407	0	12	45	87	0.00988	-0.207	formate transmembrane transporter activity	NCG
GO:0015591	0	12	45	87	0.00988	-0.207	tellurite transmembrane transporter activity	NCG
GO:0015608	0	12	45	87	0.00988	-0.207	molybdate ion transport	NCG
GO:0015611	0	12	45	87	0.00988	-0.207	lead ion transport	NCG
GO:0015752	0	12	45	87	0.00988	-0.207	aspartate transmembrane transport	NCG
GO:0016662	45	85	0	14	0.00988	0.207	oxidoreductase activity, acting on the CH-OH group of donors, quinone or similar compound as acceptor	CG
GO:0030243	0	12	45	87	0.00988	-0.207	molybdate ion binding	NCG
GO:0043211	0	12	45	87	0.00988	-0.207	polyphosphate:AMP phosphotransferase activity	NCG
GO:0050918	0	12	45	87	0.00988	-0.207	xylulose 5-phosphate metabolic process	NCG
GO:0006874	18	61	27	38	0.0119	-0.214	protein C-terminus binding	NCG
GO:0055074	18	61	27	38	0.0119	-0.214	kynurenine metabolic process	NCG
GO:0008106	1	17	44	82	0.0126	-0.214	spermidine metabolic process	NCG
GO:0009039	6	2	39	97	0.0127	0.227	amine catabolic process	CG
GO:0008441	44	81	1	18	0.0128	0.205	potassium transmembrane transporter activity, phosphorylative mechanism	CG
GO:0004730	22	26	23	73	0.0131	0.217	sulfate adenylyltransferase (ATP) activity	CG
GO:0009042	22	26	23	73	0.0131	0.217	oligosaccharide catabolic process	CG
GO:0050225	22	26	23	73	0.0131	0.217	positive chemotaxis	CG
GO:0004489	45	86	0	13	0.017	0.197	porphobilinogen synthase activity	CG
GO:0018249	45	86	0	13	0.017	0.197	alcohol dehydrogenase [NAD(P)+] activity	CG
GO:0030245	0	11	45	88	0.017	-0.197	alpha-glucan metabolic process	NCG
GO:0031232	45	86	0	13	0.017	0.197	pyrimidine nucleotide salvage	CG
GO:0031236	45	86	0	13	0.017	0.197	DNA methylation on cytosine	CG
GO:0034567	0	11	45	88	0.017	-0.197	positive regulation of dephosphorylation	NCG
GO:0044569	45	86	0	13	0.017	0.197	dTMP metabolic process	CG
GO:0046892	45	86	0	13	0.017	0.197	monosaccharide binding	CG
GO:0051275	0	11	45	88	0.017	-0.197	cellular oligosaccharide catabolic process	NCG
GO:0008712	7	34	38	65	0.0178	-0.2	L-ribulose-phosphate 4-epimerase activity	NCG
GO:0043150	8	4	37	95	0.0185	0.228	host cell	CG
GO:0004373	42	75	3	24	0.0191	0.196	chitinase activity	CG
GO:0009011	42	75	3	24	0.0191	0.196	cyclic nucleotide catabolic process	CG
GO:0035251	42	75	3	24	0.0191	0.196	selenocysteine insertion sequence binding	CG
GO:0018455	1	15	44	84	0.0215	-0.195	virion	NCG
GO:0006577	23	70	22	29	0.0221	-0.206	polyphosphate metabolic process	NCG
GO:0033051	21	26	24	73	0.0226	0.196	5-(carboxyamino)imidazole ribonucleotide synthase activity	CG
GO:0010350	23	29	22	70	0.024	0.205	positive regulation of protein processing	CG
GO:0015709	23	29	22	70	0.024	0.205	galactose transmembrane transport	CG
GO:0036173	23	29	22	70	0.024	0.205	growth	CG
GO:0043199	23	29	22	70	0.024	0.205	deoxyribonuclease V activity	CG
GO:1902201	18	20	27	79	0.0241	0.204	regulation of protein maturation	CG
GO:2000146	18	20	27	79	0.0241	0.204	negative regulation of cell motility	CG
GO:0048029	19	22	26	77	0.0276	0.201	GMP 5'-nucleotidase activity	CG
GO:0005375	3	0	42	99	0.0304	0.216	chitin metabolic process	CG
GO:0006878	3	0	42	99	0.0304	0.216	chitin binding	CG
GO:0019012	19	23	26	76	0.0304	0.189	L-lyxose metabolic process	CG
GO:0019180	3	0	42	99	0.0304	0.216	tryptophan catabolic process to kynurenine	CG
GO:0030246	19	23	26	76	0.0304	0.189	alpha-glucan catabolic process	CG
GO:0035375	3	0	42	99	0.0304	0.216	thiosulfate binding	CG
GO:0003886	0	10	45	89	0.0307	-0.187	UDP-glucose 4-epimerase activity	NCG
GO:0006145	0	10	45	89	0.0307	-0.187	cytosine catabolic process	NCG
GO:0010326	0	10	45	89	0.0307	-0.187	regulation of phosphatase activity	NCG
GO:0016966	0	10	45	89	0.0307	-0.187	peptidyl-glutamine modification	NCG
GO:0019825	0	10	45	89	0.0307	-0.187	actin cytoskeleton organization	NCG
GO:0032776	0	10	45	89	0.0307	-0.187	host cell part	NCG
GO:0036460	0	10	45	89	0.0307	-0.187	cellular modified amino acid catabolic process	NCG
GO:0046102	45	87	0	12	0.0307	0.187	L-idonate catabolic process	CG
GO:0046130	45	87	0	12	0.0307	0.187	gluconokinase activity	CG
GO:0090116	0	10	45	89	0.0307	-0.187	supramolecular fiber organization	NCG
GO:0052621	2	17	43	82	0.0356	-0.179	calcium ion homeostasis	NCG
GO:0032950	23	31	22	68	0.0405	0.184	host intracellular part	CG
GO:0032951	23	31	22	68	0.0405	0.184	5-(carboxyamino)imidazole ribonucleotide mutase activity	CG
GO:0002938	22	65	23	34	0.0438	-0.173	DNA (cytosine-5-)-methyltransferase activity	NCG
GO:0009020	22	65	23	34	0.0438	-0.173	colanic acid biosynthetic process	NCG
GO:0015419	23	32	22	67	0.0438	0.173	glutathione-regulated potassium exporter activity	CG
GO:0106050	22	65	23	34	0.0438	-0.173	tungstate binding	NCG
GO:0004029	21	63	24	36	0.0451	-0.173	L-seryl-tRNASec selenium transferase activity	NCG
GO:0046527	42	77	3	22	0.0486	0.176	5-aminovalerate transaminase activity	CG

## Sheet: Table S5
Table S5 - Gene set enrichment analysis (GSEA) - Clinical Group 1 (CG1) vs. Non-Clinical Group (NCG)
(1) Number of genomes from GC1 and NCG where the functional term was detected or non-detected. CG1 and NCG genomes are indicated with mustard yellow and violet, respectevely.
(2) Enriched GO (Gene Onthology) terms were identified in both Clinical Groups, whereas genomes from Non-Clinical Group were used as background. GO term annotations of genes were handled using GOATOOLS.
(3) Fisher's exact test was applied to identify significantly enriched functional terms (p value < 0.05). Fisher test was performed using the “psych” package from R
(4) phi-coefficient is an estimation of the association which ranges from -1 to 1. 1 indicates an extremely strong positive correlation with clinical groups, thus, an overrepresentation of the functional term in the CGs. The opposite is true for -1.
Functional term (2)	Detected (1)		Non-detected (1)		Fisher p-value (3)	phi-coefficient (4)	Description	Overrepresented in:	Shared by GC1 and GC2
	CG1 genomes	NCG genomes	CG1 genomes	NCG genomes
GO:0000064	23	36	0	63	1.97e-09	0.512	L-ornithine transmembrane transporter activity	CG1	x
GO:0000726	22	37	1	62	1.19e-07	0.47	non-recombinational repair	CG1
GO:0001150	22	58	1	41	0.000425	0.313	bacterial-type cis-regulatory region sequence-specific DNA binding	CG1	x
GO:0001151	22	57	1	42	0.000214	0.32	DNA-binding transcription factor activity	CG1	x
GO:0001158	22	58	1	41	0.000425	0.313	cis-regulatory region sequence-specific DNA binding	CG1	x
GO:0001199	22	61	1	38	0.000931	0.293	DNA-binding transcription factor activity	CG1	x
GO:0001204	22	61	1	38	0.000931	0.293	DNA-binding transcription factor activity	CG1	x
GO:0001514	22	31	1	68	4.08e-09	0.524	selenocysteine incorporation	CG1	x
GO:0001666	3	3	20	96	0.022	0.263	response to hypoxia	CG1
GO:0002938	22	67	1	32	0.00406	0.252	tRNA guanine ribose methylation	CG1
GO:0003867	23	55	0	44	7.06e-06	0.371	4-aminobutyrate transaminase activity	CG1	x
GO:0003871	23	76	0	23	0.00658	0.237	5-methyltetrahydropteroyltriglutamate-homocysteine S-methyltransferase activity	CG1	x
GO:0003963	13	3	10	96	1.67e-10	0.68	RNA-3'-phosphate cyclase activity	CG1
GO:0003989	23	58	0	41	3.56e-05	0.351	acetyl-CoA carboxylase activity	CG1	x
GO:0003998	23	65	0	34	0.000217	0.306	acylphosphatase activity	CG1	x
GO:0004000	23	75	0	24	0.00681	0.243	adenosine deaminase activity	CG1	x
GO:0004020	23	67	0	32	0.000439	0.294	adenylylsulfate kinase activity	CG1	x
GO:0004029	21	65	2	34	0.012	0.226	aldehyde dehydrogenase (NAD+) activity	CG1
GO:0004096	22	76	1	23	0.0422	0.191	catalase activity	CG1	x
GO:0004125	23	36	0	63	1.97e-09	0.512	L-seryl-tRNASec selenium transferase activity	CG1	x
GO:0004151	1	95	22	4	5.23e-19	-0.874	dihydroorotase activity	NCG
GO:0004145	21	5	2	94	3.44e-18	0.868	diamine N-acetyltransferase activity	CG1
GO:0050483	1	94	22	5	2.8e-18	-0.853	IMP 5'-nucleotidase activity	NCG
GO:0050484	1	94	22	5	2.8e-18	-0.853	GMP 5'-nucleotidase activity	NCG
GO:0004155	23	74	0	25	0.0035	0.25	6,7-dihydropteridine reductase activity	CG1	x
GO:0004329	23	65	0	34	0.000217	0.306	formate-tetrahydrofolate ligase activity	CG1	x
GO:0004342	21	5	2	94	3.44e-18	0.868	glucosamine-6-phosphate deaminase activity	CG1	x
GO:0004427	22	7	1	92	2.8e-18	0.853	inorganic diphosphatase activity	CG1
GO:0004451	23	73	0	26	0.0035	0.256	isocitrate lyase activity	CG1	x
GO:0019859	2	96	21	3	3.44e-18	-0.868	thymine metabolic process	NCG
GO:0043100	2	96	21	3	3.44e-18	-0.868	pyrimidine nucleobase salvage	NCG
GO:0004568	16	35	7	64	0.00387	0.285	chitinase activity	CG1	x
GO:0004586	23	35	0	64	1.18e-09	0.521	ornithine decarboxylase activity	CG1	x
GO:0004655	23	47	0	52	4.68e-07	0.426	porphobilinogen synthase activity	CG1	x
GO:0004730	22	28	1	71	7.44e-10	0.553	pseudouridylate synthase activity	CG1
GO:0004742	23	82	0	17	0.0405	0.198	dihydrolipoyllysine-residue acetyltransferase activity	CG1	x
GO:0004747	23	76	0	23	0.00658	0.237	ribokinase activity	CG1	x
GO:0004766	22	18	1	81	6.84e-13	0.67	spermidine synthase activity	CG1
GO:0004779	23	68	0	31	0.000897	0.287	sulfate adenylyltransferase activity	CG1	x
GO:0004781	23	68	0	31	0.000897	0.287	sulfate adenylyltransferase (ATP) activity	CG1	x
GO:0004802	22	8	1	91	1.29e-17	0.833	transketolase activity	CG1
GO:0004833	22	19	1	80	1.55e-12	0.657	tryptophan 2,3-dioxygenase activity	CG1
GO:0005326	23	65	0	34	0.000217	0.306	neurotransmitter transmembrane transporter activity	CG1	x
GO:0005372	18	52	5	47	0.0213	0.212	water transmembrane transporter activity	CG1	x
GO:0005615	22	16	1	83	1.19e-13	0.698	extracellular space	CG1	x
GO:0006030	16	39	7	60	0.00947	0.249	chitin metabolic process	CG1	x
GO:0006032	16	37	7	62	0.0047	0.267	chitin catabolic process	CG1	x
GO:0006044	21	7	2	92	1.07e-16	0.823	N-acetylglucosamine metabolic process	CG1	x
GO:0006154	23	75	0	24	0.00681	0.243	adenosine catabolic process	CG1	x
GO:0006231	23	38	0	61	5.36e-09	0.495	dTMP biosynthetic process	CG1	x
GO:0006253	23	68	0	31	0.000897	0.287	dCTP catabolic process	CG1	x
GO:0006313	11	17	12	82	0.00166	0.309	transposition, DNA-mediated	CG1
GO:0006451	22	31	1	68	4.08e-09	0.524	translational readthrough	CG1	x
GO:0006554	23	56	0	43	1.39e-05	0.364	lysine catabolic process	CG1	x
GO:0006569	22	19	1	80	1.55e-12	0.657	tryptophan catabolic process	CG1
GO:0006577	23	72	0	27	0.00185	0.262	amino-acid betaine metabolic process	CG1
GO:0006578	21	64	2	35	0.0112	0.233	amino-acid betaine biosynthetic process	CG1
GO:0006579	22	22	1	77	1.51e-11	0.619	amino-acid betaine catabolic process	CG1
GO:0006598	21	7	2	92	1.07e-16	0.823	polyamine catabolic process	CG1
GO:0005469	1	82	22	17	1.55e-12	-0.657	succinate:fumarate antiporter activity	NCG
GO:0006740	23	56	0	43	1.39e-05	0.364	NADPH regeneration	CG1	x
GO:0006791	23	46	0	53	2.09e-07	0.433	sulfur utilization	CG1	x
GO:0006797	23	46	0	53	2.09e-07	0.433	polyphosphate metabolic process	CG1	x
GO:0006798	23	46	0	53	2.09e-07	0.433	polyphosphate catabolic process	CG1	x
GO:0006799	23	45	0	54	1.49e-07	0.44	polyphosphate biosynthetic process	CG1	x
GO:0006805	21	9	2	90	1.86e-15	0.783	xenobiotic metabolic process	CG1
GO:0006825	23	65	0	34	0.000217	0.306	copper ion transport	CG1	x
GO:0006833	18	52	5	47	0.0213	0.212	water transport	CG1	x
GO:0006836	23	65	0	34	0.000217	0.306	neurotransmitter transport	CG1	x
GO:0006880	23	66	0	33	0.00042	0.3	intracellular sequestering of iron ion	CG1	x
GO:0006846	2	83	21	16	1.66e-11	-0.638	acetate transport	NCG
GO:0015123	2	83	21	16	1.66e-11	-0.638	acetate transmembrane transporter activity	NCG
GO:0015355	2	83	21	16	1.66e-11	-0.638	secondary active monocarboxylate transmembrane transporter activity	NCG
GO:0015360	2	83	21	16	1.66e-11	-0.638	acetate:proton symporter activity	NCG
GO:0035433	2	83	21	16	1.66e-11	-0.638	acetate transmembrane transport	NCG
GO:0043893	2	83	21	16	1.66e-11	-0.638	acetate:cation symporter activity	NCG
GO:0007010	12	5	11	94	4.33e-08	0.584	cytoskeleton organization	CG1
GO:0007015	12	5	11	94	4.33e-08	0.584	actin filament organization	CG1
GO:0008022	23	44	0	55	1.17e-07	0.448	protein C-terminus binding	CG1	x
GO:0008061	16	35	7	64	0.00387	0.285	chitin binding	CG1	x
GO:0008127	22	56	1	43	0.000189	0.327	quercetin 2,3-dioxygenase activity	CG1	x
GO:0008154	12	5	11	94	4.33e-08	0.584	actin polymerization or depolymerization	CG1
GO:0008216	23	49	0	50	7.29e-07	0.412	spermidine metabolic process	CG1	x
GO:0008295	23	49	0	50	7.29e-07	0.412	spermidine biosynthetic process	CG1	x
GO:0008379	23	62	0	37	9.05e-05	0.325	thioredoxin peroxidase activity	CG1	x
GO:0008441	23	83	0	16	0.0395	0.191	3'(2'),5'-bisphosphate nucleotidase activity	CG1
GO:0008448	21	7	2	92	1.07e-16	0.823	N-acetylglucosamine-6-phosphate deacetylase activity	CG1	x
GO:0016154	1	76	22	23	1.16e-10	-0.585	pyrimidine-nucleoside phosphorylase activity	NCG
GO:0008452	13	3	10	96	1.67e-10	0.68	RNA ligase activity	CG1
GO:0008551	21	4	2	95	4.39e-19	0.892	P-type cadmium transporter activity	CG1
GO:0008556	16	14	7	85	1.05e-07	0.532	potassium transmembrane transporter activity, phosphorylative mechanism	CG1
GO:0008719	23	76	0	23	0.00658	0.237	dihydroneopterin triphosphate 2'-epimerase activity	CG1	x
GO:0008735	22	21	1	78	7.26e-12	0.631	carnitine dehydratase activity	CG1
GO:0008746	23	56	0	43	1.39e-05	0.364	NAD(P)+ transhydrogenase activity	CG1	x
GO:0008750	23	56	0	43	1.39e-05	0.364	NAD(P)+ transhydrogenase (AB-specific) activity	CG1	x
GO:0008777	22	64	1	35	0.00197	0.273	acetylornithine deacetylase activity	CG1
GO:0008783	22	63	1	36	0.00193	0.279	agmatinase activity	CG1
GO:0008800	14	31	9	68	0.00768	0.254	beta-lactamase activity	CG1	x
GO:0015501	1	74	22	25	4.09e-10	-0.563	glutamate:sodium symporter activity	NCG
GO:0008802	21	64	2	35	0.0112	0.233	betaine-aldehyde dehydrogenase activity	CG1
GO:0008808	22	65	1	34	0.00406	0.252	cardiolipin synthase activity	CG1
GO:0008809	22	20	1	79	1.51e-11	0.619	carnitine racemase activity	CG1
GO:0008818	23	71	0	28	0.0035	0.256	cobalamin 5'-phosphate synthase activity	CG1	x
GO:0008829	23	66	0	33	0.000897	0.287	dCTP deaminase activity	CG1	x
GO:0008830	22	66	1	33	0.00731	0.246	dTDP-4-dehydrorhamnose 3,5-epimerase activity	CG1	x
GO:0008833	22	35	1	64	1.19e-07	0.47	deoxyribonuclease IV (phage-T4-induced) activity	CG1
GO:0008961	23	36	0	63	5.36e-09	0.495	phosphatidylglycerol-prolipoprotein diacylglyceryl transferase activity	CG1	x
GO:0008976	23	43	0	56	1.49e-07	0.44	polyphosphate kinase activity	CG1	x
GO:0008983	23	42	0	57	1.17e-07	0.448	protein-glutamate O-methyltransferase activity	CG1	x
GO:0009020	22	65	1	34	0.00406	0.252	tRNA (guanosine-2'-O-)-methyltransferase activity	CG1
GO:0009033	23	62	0	37	0.000195	0.312	trimethylamine-N-oxide reductase activity	CG1	x
GO:0009039	6	2	17	97	0.000588	0.379	urease activity	CG1
GO:0009042	22	26	1	73	7.44e-10	0.553	valine-pyruvate transaminase activity	CG1
GO:0009310	22	19	1	80	7.26e-12	0.631	amine catabolic process	CG1
GO:0009322	23	62	0	37	0.000195	0.312	trimethylamine-N-oxide reductase complex	CG1	x
GO:0009326	23	35	0	64	3.27e-09	0.503	formate dehydrogenase complex	CG1	x
GO:0009358	23	43	0	56	1.49e-07	0.44	polyphosphate kinase complex	CG1	x
GO:0009437	22	22	1	77	6.02e-11	0.596	carnitine metabolic process	CG1
GO:0009439	14	8	9	91	1.97e-07	0.535	cyanate metabolic process	CG1
GO:0009440	14	8	9	91	1.97e-07	0.535	cyanate catabolic process	CG1
GO:0009448	23	53	0	46	7.06e-06	0.371	gamma-aminobutyric acid metabolic process	CG1	x
GO:0009450	23	53	0	46	7.06e-06	0.371	gamma-aminobutyric acid catabolic process	CG1	x
GO:0009593	14	1	9	98	1.69e-11	0.712	detection of chemical stimulus	CG1
GO:0009635	22	4	1	95	5.23e-19	0.874	response to herbicide	CG1
GO:0010039	23	78	0	21	0.0224	0.211	response to iron ion	CG1	x
GO:0010043	21	6	2	93	4.74e-16	0.802	response to zinc ion	CG1
GO:0009355	4	78	19	21	2.41e-08	-0.533	DNA polymerase V complex	NCG
GO:0010272	23	65	0	34	0.000439	0.294	response to silver ion	CG1	x
GO:0010273	23	59	0	40	8.48e-05	0.331	detoxification of copper ion	CG1	x
GO:0010312	21	2	2	97	4.39e-19	0.892	detoxification of zinc ion	CG1
GO:0010487	22	16	1	83	6.84e-13	0.67	thermospermine synthase activity	CG1
GO:0015080	23	59	0	40	8.48e-05	0.331	silver ion transmembrane transporter activity	CG1	x
GO:0015094	21	2	2	97	4.39e-19	0.892	lead ion transmembrane transporter activity	CG1
GO:0015098	23	27	0	72	4.02e-11	0.576	molybdate ion transmembrane transporter activity	CG1	x
GO:0015172	23	61	0	38	0.000198	0.319	acidic amino acid transmembrane transporter activity	CG1	x
GO:0015183	23	61	0	38	0.000198	0.319	L-aspartate transmembrane transporter activity	CG1	x
GO:0015184	23	44	0	55	2.09e-07	0.433	L-cystine transmembrane transporter activity	CG1	x
GO:0015199	21	3	2	96	3.44e-18	0.868	amino-acid betaine transmembrane transporter activity	CG1
GO:0015212	16	1	7	98	1.26e-13	0.774	cytidine transmembrane transporter activity	CG1
GO:0015213	16	1	7	98	1.26e-13	0.774	uridine transmembrane transporter activity	CG1
GO:0015214	16	1	7	98	1.26e-13	0.774	pyrimidine nucleoside transmembrane transporter activity	CG1
GO:0015220	21	3	2	96	3.44e-18	0.868	choline transmembrane transporter activity	CG1
GO:0015226	21	17	2	82	3.62e-11	0.624	carnitine transmembrane transporter activity	CG1
GO:0015233	21	19	2	80	1.58e-10	0.599	pantothenate transmembrane transporter activity	CG1
GO:0015250	18	50	5	49	0.0213	0.212	water channel activity	CG1	x
GO:0015307	21	3	2	96	3.44e-18	0.868	obsolete drug:proton antiporter activity	CG1
GO:0015333	23	45	0	54	4.68e-07	0.426	peptide:proton symporter activity	CG1	x
GO:0015412	23	27	0	72	4.02e-11	0.576	ABC-type molybdate transporter activity	CG1	x
GO:0015496	23	34	0	65	1.97e-09	0.512	putrescine:ornithine antiporter activity	CG1	x
GO:0015503	23	32	0	67	6.94e-10	0.529	glutathione-regulated potassium exporter activity	CG1	x
GO:0051273	1	61	22	38	1.55e-07	-0.461	beta-glucan metabolic process	NCG
GO:0015506	16	1	7	98	1.26e-13	0.774	nucleoside:proton symporter activity	CG1
GO:0015606	21	1	2	98	3.89e-20	0.918	spermidine transmembrane transporter activity	CG1
GO:0015651	22	19	1	80	7.26e-12	0.631	quaternary ammonium group transmembrane transporter activity	CG1
GO:0015654	23	30	0	69	2.32e-10	0.547	tellurite transmembrane transporter activity	CG1	x
GO:0015662	23	61	0	38	0.000198	0.319	ion transmembrane transporter activity, phosphorylative mechanism	CG1	x
GO:0015689	23	27	0	72	4.02e-11	0.576	molybdate ion transport	CG1	x
GO:0015692	21	2	2	97	4.39e-19	0.892	lead ion transport	CG1
GO:0015697	23	47	0	52	7.29e-07	0.412	quaternary ammonium group transport	CG1
GO:0015710	23	30	0	69	2.32e-10	0.547	tellurite transport	CG1	x
GO:0015800	23	61	0	38	0.000198	0.319	acidic amino acid transport	CG1	x
GO:0015810	23	61	0	38	0.000198	0.319	aspartate transmembrane transport	CG1	x
GO:0015811	23	44	0	55	2.09e-07	0.433	L-cystine transport	CG1	x
GO:0015822	23	34	0	65	1.97e-09	0.512	ornithine transport	CG1	x
GO:0015838	23	47	0	52	7.29e-07	0.412	amino-acid betaine transport	CG1
GO:0015848	21	1	2	98	3.89e-20	0.918	spermidine transport	CG1
GO:0015861	16	1	7	98	1.26e-13	0.774	cytidine transport	CG1
GO:0015862	16	1	7	98	1.26e-13	0.774	uridine transport	CG1
GO:0015864	16	3	7	96	1.26e-13	0.774	pyrimidine nucleoside transport	CG1
GO:0015871	22	33	1	66	1.18e-08	0.505	choline transport	CG1
GO:0015879	21	19	2	80	3.62e-11	0.624	carnitine transport	CG1
GO:0015887	21	21	2	78	1.58e-10	0.599	pantothenate transmembrane transport	CG1
GO:0015944	23	37	0	62	3.27e-09	0.503	formate oxidation	CG1	x
GO:0016049	23	58	0	41	3.56e-05	0.351	cell growth	CG1	x
GO:0016418	23	82	0	17	0.0405	0.198	S-acetyltransferase activity	CG1	x
GO:0016421	23	58	0	41	3.56e-05	0.351	CoA carboxylase activity	CG1	x
GO:0016463	21	4	2	95	4.39e-19	0.892	P-type zinc transporter activity	CG1
GO:0016652	23	56	0	43	1.39e-05	0.364	oxidoreductase activity, acting on NAD(P)H, NAD(P) as acceptor	CG1	x
GO:0016669	23	73	0	26	0.0035	0.256	oxidoreductase activity, acting on a sulfur group of donors, cytochrome as acceptor	CG1	x
GO:0016885	23	58	0	41	3.56e-05	0.351	ligase activity, forming carbon-carbon bonds	CG1	x
GO:0018104	23	67	0	32	0.000439	0.294	peptidoglycan-protein cross-linking	CG1	x
GO:0018149	12	6	11	93	1.56e-07	0.556	peptide cross-linking	CG1
GO:0018153	12	6	11	93	1.56e-07	0.556	isopeptide cross-linking via N6-(L-isoglutamyl)-L-lysine	CG1
GO:0018169	23	71	0	28	0.00177	0.269	ribosomal S6-glutamic acid ligase activity	CG1	x
GO:0018199	12	6	11	93	1.56e-07	0.556	peptidyl-glutamine modification	CG1
GO:0015988	2	65	21	34	7.67e-07	-0.444	energy coupled proton transmembrane transport, against electrochemical gradient	NCG
GO:0015990	2	65	21	34	7.67e-07	-0.444	electron transport coupled proton transport	NCG
GO:0018262	12	6	11	93	1.56e-07	0.556	isopeptide cross-linking	CG1
GO:0018378	2	2	21	97	0.0354	0.267	cytochrome c-heme linkage via heme-L-cysteine	CG1
GO:0048033	1	59	22	40	8.95e-07	-0.429	heme o metabolic process	NCG
GO:0048034	1	59	22	40	8.95e-07	-0.429	heme O biosynthetic process	NCG
GO:0009319	1	58	22	41	1.24e-06	-0.421	cytochrome o ubiquinol oxidase complex	NCG
GO:0009486	1	58	22	41	1.24e-06	-0.421	cytochrome bo3 ubiquinol oxidase activity	NCG
GO:0015453	1	58	22	41	1.24e-06	-0.421	oxidoreduction-driven active transmembrane transporter activity	NCG
GO:0018410	23	71	0	28	0.00177	0.269	C-terminal protein amino acid modification	CG1	x
GO:0016812	14	97	9	2	3.37e-06	-0.506	hydrolase activity, acting on carbon-nitrogen (but not peptide) bonds, in cyclic amides	NCG
GO:0018545	23	47	0	52	4.68e-07	0.426	NAD(P)H nitroreductase activity	CG1	x
GO:0018973	23	47	0	52	4.68e-07	0.426	trinitrotoluene metabolic process	CG1	x
GO:0018974	23	47	0	52	4.68e-07	0.426	2,4,6-trinitrotoluene metabolic process	CG1	x
GO:0018995	12	6	11	93	1.56e-07	0.556	host cellular component	CG1
GO:0019285	21	64	2	35	0.0112	0.233	glycine betaine biosynthetic process from choline	CG1
GO:0019303	23	76	0	23	0.00658	0.237	D-ribose catabolic process	CG1
GO:0019326	23	47	0	52	4.68e-07	0.426	nitrotoluene metabolic process	CG1	x
GO:0015002	2	60	21	39	1.12e-05	-0.402	heme-copper terminal oxidase activity	NCG
GO:0051274	1	52	22	47	1.32e-05	-0.376	beta-glucan biosynthetic process	NCG
GO:0019441	22	19	1	80	1.55e-12	0.657	tryptophan catabolic process to kynurenine	CG1
GO:0019442	22	19	1	80	1.55e-12	0.657	tryptophan catabolic process to acetyl-CoA	CG1
GO:0019477	23	55	0	44	7.06e-06	0.371	L-lysine catabolic process	CG1	x
GO:0019645	23	83	0	16	0.0395	0.191	anaerobic electron transport chain	CG1	x
GO:0019695	21	64	2	35	0.0112	0.233	choline metabolic process	CG1
GO:0019172	0	45	23	54	1.39e-05	-0.364	glyoxalase III activity	NCG
GO:0019249	0	45	23	54	1.39e-05	-0.364	lactate biosynthetic process	NCG
GO:0030029	12	5	11	94	4.33e-08	0.584	actin filament-based process	CG1
GO:0030036	12	5	11	94	4.33e-08	0.584	actin cytoskeleton organization	CG1
GO:0030042	12	5	11	94	4.33e-08	0.584	actin filament depolymerization	CG1
GO:0030430	12	5	11	94	4.33e-08	0.584	host cell cytoplasm	CG1
GO:0030523	23	82	0	17	0.0405	0.198	dihydrolipoamide S-acyltransferase activity	CG1	x
GO:0030572	22	67	1	32	0.00406	0.252	phosphatidyltransferase activity	CG1
GO:0004084	0	43	23	56	3.56e-05	-0.351	branched-chain-amino-acid transaminase activity	NCG
GO:0006532	0	43	23	56	3.56e-05	-0.351	aspartate biosynthetic process	NCG
GO:0004335	1	49	22	50	3.82e-05	-0.354	galactokinase activity	NCG
GO:0030973	23	27	0	72	4.02e-11	0.576	molybdate ion binding	CG1	x
GO:0031004	16	12	7	87	1.05e-07	0.532	potassium ion-transporting ATPase complex	CG1
GO:0031400	21	43	2	56	3.85e-05	0.371	negative regulation of protein modification process	CG1	x
GO:0031455	21	62	2	37	0.0112	0.233	glycine betaine metabolic process	CG1
GO:0031456	21	62	2	37	0.0112	0.233	glycine betaine biosynthetic process	CG1
GO:0031460	22	31	1	68	1.18e-08	0.505	glycine betaine transport	CG1
GO:0032048	22	65	1	34	0.00406	0.252	cardiolipin metabolic process	CG1
GO:0032049	22	65	1	34	0.00406	0.252	cardiolipin biosynthetic process	CG1
GO:0032101	21	44	2	55	4.5e-05	0.363	regulation of response to external stimulus	CG1	x
GO:0032196	14	15	9	84	2.53e-05	0.417	transposition	CG1
GO:0008108	1	46	22	53	7.55e-05	-0.347	UDP-glucose:hexose-1-phosphate uridylyltransferase activity	NCG
GO:0033229	23	44	0	55	2.09e-07	0.433	cysteine transmembrane transporter activity	CG1	x
GO:0033643	12	4	11	95	1.56e-07	0.556	host cell part	CG1
GO:0033646	12	3	11	96	4.33e-08	0.584	host intracellular part	CG1
GO:0033719	23	39	0	60	2.55e-08	0.471	2-oxo-acid reductase activity	CG1
GO:0034023	23	70	0	29	0.00185	0.262	5-(carboxyamino)imidazole ribonucleotide mutase activity	CG1	x
GO:0034257	22	4	1	95	5.23e-19	0.874	nicotinamide riboside transmembrane transporter activity	CG1
GO:0034258	22	4	1	95	5.23e-19	0.874	nicotinamide riboside transport	CG1
GO:0035303	21	63	2	36	0.012	0.226	regulation of dephosphorylation	CG1
GO:0035304	21	43	2	56	3.85e-05	0.371	regulation of protein dephosphorylation	CG1	x
GO:0009436	0	37	23	62	9.05e-05	-0.325	glyoxylate catabolic process	NCG
GO:0035306	21	43	2	56	3.85e-05	0.371	positive regulation of dephosphorylation	CG1	x
GO:0035307	21	43	2	56	3.85e-05	0.371	positive regulation of protein dephosphorylation	CG1	x
GO:0035326	22	56	1	43	0.000425	0.313	cis-regulatory region sequence-specific DNA binding	CG1	x
GO:0008797	1	43	22	56	0.000189	-0.327	aspartate ammonia-lyase activity	NCG
GO:0010755	1	43	22	56	0.000189	-0.327	regulation of plasminogen activation	NCG
GO:0010756	1	43	22	56	0.000189	-0.327	positive regulation of plasminogen activation	NCG
GO:0010954	1	43	22	56	0.000189	-0.327	positive regulation of protein processing	NCG
GO:0070613	1	43	22	56	0.000189	-0.327	regulation of protein processing	NCG
GO:1903317	1	43	22	56	0.000189	-0.327	regulation of protein maturation	NCG
GO:1903319	1	43	22	56	0.000189	-0.327	positive regulation of protein maturation	NCG
GO:0035368	22	29	1	70	4.08e-09	0.524	selenocysteine insertion sequence binding	CG1	x
GO:0035375	3	0	20	99	0.00631	0.329	zymogen binding	CG1
GO:0035434	23	59	0	40	8.48e-05	0.331	copper ion transmembrane transport	CG1	x
GO:0015044	0	35	23	64	0.000195	-0.312	rubredoxin-NAD+ reductase activity	NCG
GO:0071732	0	35	23	64	0.000195	-0.312	cellular response to nitric oxide	NCG
GO:0035461	21	19	2	80	1.58e-10	0.599	vitamin transmembrane transport	CG1
GO:0035599	23	38	0	61	1.93e-08	0.479	aspartic acid methylthiotransferase activity	CG1	x
GO:0036245	22	4	1	95	5.23e-19	0.874	cellular response to menadione	CG1
GO:0036293	3	1	20	98	0.022	0.263	response to decreased oxygen levels	CG1
GO:0036397	23	35	0	64	3.27e-09	0.503	formate dehydrogenase (quinone) activity	CG1	x
GO:0040007	23	58	0	41	4.23e-05	0.338	growth	CG1	x
GO:0040012	21	50	2	49	0.000326	0.318	regulation of locomotion	CG1	x
GO:0042044	18	50	5	49	0.0213	0.212	fluid transport	CG1	x
GO:0042085	23	74	0	25	0.00658	0.237	5-methyltetrahydropteroyltri-L-glutamate-dependent methyltransferase activity	CG1	x
GO:0042219	22	20	1	79	1.51e-11	0.619	cellular modified amino acid catabolic process	CG1
GO:0042402	22	19	1	80	7.26e-12	0.631	cellular biogenic amine catabolic process	CG1
GO:0042413	22	20	1	79	1.51e-11	0.619	carnitine catabolic process	CG1
GO:0042436	22	17	1	82	1.55e-12	0.657	indole-containing compound catabolic process	CG1
GO:0042537	23	59	0	40	8.48e-05	0.331	benzene-containing compound metabolic process	CG1	x
GO:0015926	0	34	23	65	0.000217	-0.306	glucosidase activity	NCG
GO:0042743	22	74	1	25	0.0422	0.191	hydrogen peroxide metabolic process	CG1	x
GO:0042744	22	74	1	25	0.0422	0.191	hydrogen peroxide catabolic process	CG1	x
GO:0042937	23	45	0	54	4.68e-07	0.426	tripeptide transmembrane transporter activity	CG1	x
GO:0043103	23	73	0	26	0.00681	0.243	hypoxanthine salvage	CG1	x
GO:0043570	6	1	17	98	0.000169	0.421	maintenance of DNA repeat elements	CG1
GO:0043571	6	1	17	98	0.000169	0.421	maintenance of CRISPR repeat elements	CG1	x
GO:0043656	12	3	11	96	4.33e-08	0.584	host intracellular region	CG1
GO:0043657	12	4	11	95	1.56e-07	0.556	host cell	CG1
GO:0043737	8	1	15	98	4.63e-06	0.504	deoxyribonuclease V activity	CG1
GO:0043751	23	43	0	56	1.49e-07	0.44	polyphosphate:AMP phosphotransferase activity	CG1
GO:0043918	22	16	1	83	6.84e-13	0.67	cadaverine aminopropyltransferase activity	CG1
GO:0043957	23	58	0	41	4.23e-05	0.338	acryloyl-CoA reductase (NADP+) activity	CG1
GO:0044215	12	4	11	95	1.56e-07	0.556	obsolete other organism	CG1
GO:0044216	12	4	11	95	1.56e-07	0.556	other organism cell	CG1
GO:0044217	12	4	11	95	1.56e-07	0.556	other organism part	CG1
GO:0044421	22	14	1	85	1.19e-13	0.698	obsolete extracellular region part	CG1	x
GO:0044547	21	1	2	98	3.89e-20	0.918	DNA topoisomerase binding	CG1
GO:0045127	20	3	3	96	9.75e-17	0.839	N-acetylglucosamine kinase activity	CG1	x
GO:0046065	23	66	0	33	0.000897	0.287	dCTP metabolic process	CG1	x
GO:0000272	0	30	23	69	0.000884	-0.281	polysaccharide catabolic process	NCG
GO:0009251	0	30	23	69	0.000884	-0.281	glucan catabolic process	NCG
GO:0044247	0	30	23	69	0.000884	-0.281	cellular polysaccharide catabolic process	NCG
GO:0046073	23	36	0	63	5.36e-09	0.495	dTMP metabolic process	CG1	x
GO:0046100	23	79	0	20	0.0224	0.205	hypoxanthine metabolic process	CG1	x
GO:0046101	23	74	0	25	0.00658	0.237	hypoxanthine biosynthetic process	CG1	x
GO:0046103	23	73	0	26	0.00681	0.243	inosine biosynthetic process	CG1	x
GO:0046218	22	17	1	82	1.55e-12	0.657	indolalkylamine catabolic process	CG1
GO:0001727	0	31	23	68	0.000897	-0.287	lipid kinase activity	NCG
GO:0046834	0	31	23	68	0.000897	-0.287	lipid phosphorylation	NCG
GO:0046256	23	45	0	54	4.68e-07	0.426	2,4,6-trinitrotoluene catabolic process	CG1	x
GO:0046260	23	45	0	54	4.68e-07	0.426	trinitrotoluene catabolic process	CG1	x
GO:0016901	1	38	22	61	0.000931	-0.293	oxidoreductase activity, acting on the CH-OH group of donors, quinone or similar compound as acceptor	NCG
GO:0032055	15	92	8	7	0.00152	-0.328	negative regulation of translation in response to stress	NCG
GO:0046263	23	47	0	52	4.68e-07	0.426	nitrotoluene catabolic process	CG1	x
GO:0046348	16	41	7	58	0.0186	0.232	amino sugar catabolic process	CG1	x
GO:0046440	23	55	0	44	7.06e-06	0.371	L-lysine metabolic process	CG1	x
GO:0046566	22	4	1	95	9.86e-21	0.921	DOPA dioxygenase activity	CG1
GO:0009313	0	30	23	69	0.00177	-0.269	oligosaccharide catabolic process	NCG
GO:0046686	21	7	2	92	1.07e-16	0.823	response to cadmium ion	CG1
GO:0047580	14	34	9	65	0.0175	0.226	4-hydroxyproline epimerase activity	CG1
GO:0004558	0	29	23	70	0.00185	-0.262	alpha-1,4-glucosidase activity	NCG
GO:0010921	0	29	23	70	0.00185	-0.262	regulation of phosphatase activity	NCG
GO:0030978	0	29	23	70	0.00185	-0.262	alpha-glucan metabolic process	NCG
GO:0030980	0	29	23	70	0.00185	-0.262	alpha-glucan catabolic process	NCG
GO:0051691	0	29	23	70	0.00185	-0.262	cellular oligosaccharide metabolic process	NCG
GO:0051692	0	29	23	70	0.00185	-0.262	cellular oligosaccharide catabolic process	NCG
GO:0090599	0	29	23	70	0.00185	-0.262	alpha-glucosidase activity	NCG
GO:0047589	23	55	0	44	7.06e-06	0.371	5-aminovalerate transaminase activity	CG1	x
GO:0006106	3	49	20	50	0.00194	-0.283	fumarate metabolic process	NCG
GO:0050225	22	28	1	71	7.44e-10	0.553	pseudouridine kinase activity	CG1
GO:0050338	23	73	0	26	0.0035	0.256	thiosulfate dehydrogenase activity	CG1	x
GO:0050380	23	67	0	32	0.000439	0.294	undecaprenyl-diphosphatase activity	CG1	x
GO:0050920	21	45	2	54	3.85e-05	0.371	regulation of chemotaxis	CG1	x
GO:0003952	1	37	22	62	0.00197	-0.273	NAD+ synthase (glutamine-hydrolyzing) activity	NCG
GO:0006148	1	36	22	63	0.00219	-0.266	inosine catabolic process	NCG
GO:0006149	1	36	22	63	0.00219	-0.266	deoxyinosine catabolic process	NCG
GO:0006161	1	36	22	63	0.00219	-0.266	deoxyguanosine catabolic process	NCG
GO:0008617	1	36	22	63	0.00219	-0.266	guanosine metabolic process	NCG
GO:0042453	1	36	22	63	0.00219	-0.266	deoxyguanosine metabolic process	NCG
GO:0046094	1	36	22	63	0.00219	-0.266	deoxyinosine metabolic process	NCG
GO:0046115	1	36	22	63	0.00219	-0.266	guanosine catabolic process	NCG
GO:0046122	1	36	22	63	0.00219	-0.266	purine deoxyribonucleoside metabolic process	NCG
GO:0046124	1	36	22	63	0.00219	-0.266	purine deoxyribonucleoside catabolic process	NCG
GO:0047724	1	36	22	63	0.00219	-0.266	inosine nucleosidase activity	NCG
GO:0047975	1	36	22	63	0.00219	-0.266	guanosine phosphorylase activity	NCG
GO:1901069	1	36	22	63	0.00219	-0.266	guanosine-containing compound catabolic process	NCG
GO:1903227	1	36	22	63	0.00219	-0.266	xanthosine metabolic process	NCG
GO:1903228	1	36	22	63	0.00219	-0.266	xanthosine catabolic process	NCG
GO:0051108	22	22	1	77	1.51e-11	0.619	carnitine-CoA ligase activity	CG1
GO:0051109	22	22	1	77	1.51e-11	0.619	crotonobetaine-CoA ligase activity	CG1
GO:0051119	22	34	1	65	1.96e-08	0.496	sugar transmembrane transporter activity	CG1	x
GO:0051182	21	21	2	78	1.58e-10	0.599	obsolete coenzyme transport	CG1
GO:0051185	21	21	2	78	1.58e-10	0.599	obsolete coenzyme transmembrane transporter activity	CG1
GO:0051187	22	76	1	23	0.0422	0.191	obsolete cofactor catabolic process	CG1	x
GO:0051235	23	66	0	33	0.00042	0.3	maintenance of location	CG1	x
GO:0051238	23	66	0	33	0.00042	0.3	sequestering of metal ion	CG1	x
GO:0051261	12	5	11	94	4.33e-08	0.584	protein depolymerization	CG1
GO:0051270	21	59	2	40	0.00304	0.269	regulation of cellular component movement	CG1	x
GO:0051595	23	38	0	61	5.36e-09	0.495	response to methylglyoxal	CG1	x
GO:0051606	14	3	9	96	1.69e-11	0.712	detection of stimulus	CG1
GO:0051651	23	66	0	33	0.00042	0.3	maintenance of location in cell	CG1	x
GO:0051920	23	62	0	37	9.05e-05	0.325	peroxiredoxin activity	CG1	x
GO:0052738	23	39	0	60	1.74e-08	0.487	oxidoreductase activity, acting on the aldehyde or oxo group of donors, with a quinone or similar compound as acceptor	CG1	x
GO:0015419	1	34	22	65	0.00406	-0.252	ABC-type sulfate transporter activity	NCG
GO:0008941	4	52	19	47	0.00443	-0.27	nitric oxide dioxygenase activity	NCG
GO:0016708	4	50	19	49	0.00443	-0.27	oxidoreductase activity, acting on paired donors, with incorporation or reduction of molecular oxygen, NAD(P)H as one donor, and incorporation of two atoms of oxygen into one donor	NCG
GO:0051409	4	50	19	49	0.00443	-0.27	response to nitrosative stress	NCG
GO:0071500	4	50	19	49	0.00443	-0.27	cellular response to nitrosative stress	NCG
GO:0008460	12	80	11	19	0.00466	-0.282	dTDP-glucose 4,6-dehydratase activity	NCG
GO:0052855	23	81	0	18	0.0395	0.191	ADP-dependent NAD(P)H-hydrate dehydratase activity	CG1	x
GO:0052856	23	81	0	18	0.0395	0.191	NADHX epimerase activity	CG1	x
GO:0052857	23	81	0	18	0.0395	0.191	NADPHX epimerase activity	CG1	x
GO:0055070	22	43	1	56	3.25e-06	0.405	copper ion homeostasis	CG1
GO:0060003	23	59	0	40	8.48e-05	0.331	copper ion export	CG1	x
GO:0061687	23	59	0	40	8.48e-05	0.331	detoxification of inorganic compound	CG1	x
GO:0070012	23	64	0	35	0.00042	0.3	oligopeptidase activity	CG1	x
GO:0070026	22	55	1	44	0.000214	0.32	nitric oxide binding	CG1	x
GO:0070189	22	17	1	82	1.55e-12	0.657	kynurenine metabolic process	CG1
GO:0070739	23	69	0	30	0.00177	0.269	protein-glutamic acid ligase activity	CG1	x
GO:0070778	23	61	0	38	0.000198	0.319	L-aspartate transmembrane transport	CG1	x
GO:0070813	22	62	1	37	0.00197	0.273	hydrogen sulfide metabolic process	CG1	x
GO:0004075	0	24	23	75	0.00681	-0.243	biotin carboxylase activity	NCG
GO:0045717	0	24	23	75	0.00681	-0.243	negative regulation of fatty acid biosynthetic process	NCG
GO:0045922	0	24	23	75	0.00681	-0.243	negative regulation of fatty acid metabolic process	NCG
GO:0062014	0	24	23	75	0.00681	-0.243	negative regulation of small molecule metabolic process	NCG
GO:0070814	22	62	1	37	0.00197	0.273	hydrogen sulfide biosynthetic process	CG1	x
GO:0032950	1	31	22	68	0.00731	-0.246	regulation of beta-glucan metabolic process	NCG
GO:0032951	1	31	22	68	0.00731	-0.246	regulation of beta-glucan biosynthetic process	NCG
GO:0009242	1	30	22	69	0.00745	-0.239	colanic acid biosynthetic process	NCG
GO:0046377	1	30	22	69	0.00745	-0.239	colanic acid metabolic process	NCG
GO:0051472	1	30	22	69	0.00745	-0.239	glucosylglycerol metabolic process	NCG
GO:0070968	1	30	22	69	0.00745	-0.239	pyrroloquinoline quinone binding	NCG
GO:0071280	23	65	0	34	0.000439	0.294	cellular response to copper ion	CG1	x
GO:0008879	4	47	19	52	0.009	-0.247	glucose-1-phosphate thymidylyltransferase activity	NCG
GO:0071281	23	77	0	22	0.0126	0.218	cellular response to iron ion	CG1	x
GO:0071292	23	65	0	34	0.000439	0.294	cellular response to silver ion	CG1	x
GO:0071466	21	7	2	92	1.86e-15	0.783	cellular response to xenobiotic stimulus	CG1
GO:0071978	23	79	0	20	0.0224	0.205	bacterial-type flagellum-dependent swarming motility	CG1	x
GO:0072349	23	55	0	44	1.59e-05	0.357	modified amino acid transmembrane transporter activity	CG1	x
GO:0072490	23	45	0	54	4.68e-07	0.426	toluene-containing compound metabolic process	CG1	x
GO:0072491	23	45	0	54	4.68e-07	0.426	toluene-containing compound catabolic process	CG1	x
GO:0072747	22	4	1	95	5.23e-19	0.874	cellular response to chloramphenicol	CG1
GO:0072756	22	6	1	93	5.23e-19	0.874	cellular response to paraquat	CG1
GO:0090482	21	21	2	78	1.58e-10	0.599	vitamin transmembrane transporter activity	CG1
GO:0090483	22	42	1	57	8.95e-07	0.429	phosphatidylglycerol-phosphatidylethanolamine phosphatidyltransferase activity	CG1
GO:0005275	1	30	22	69	0.0135	-0.225	amine transmembrane transporter activity	NCG
GO:0015145	1	30	22	69	0.0135	-0.225	monosaccharide transmembrane transporter activity	NCG
GO:0015749	1	30	22	69	0.0135	-0.225	monosaccharide transmembrane transport	NCG
GO:0015837	1	30	22	69	0.0135	-0.225	amine transport	NCG
GO:0010350	1	31	22	68	0.0137	-0.232	cellular response to magnesium starvation	NCG
GO:0015473	1	31	22	68	0.0137	-0.232	fimbrial usher porin activity	NCG
GO:0015709	1	31	22	68	0.0137	-0.232	thiosulfate transport	NCG
GO:0019634	1	31	22	68	0.0137	-0.232	organic phosphonate metabolic process	NCG
GO:0036173	1	31	22	68	0.0137	-0.232	thiosulfate binding	NCG
GO:0043199	1	31	22	68	0.0137	-0.232	sulfate binding	NCG
GO:0005402	1	29	22	70	0.0143	-0.219	carbohydrate:cation symporter activity	NCG
GO:0050997	1	29	22	70	0.0143	-0.219	quaternary ammonium group binding	NCG
GO:0051271	1	29	22	70	0.0143	-0.219	negative regulation of cellular component movement	NCG
GO:0090533	16	14	7	85	1.05e-07	0.532	cation-transporting ATPase complex	CG1
GO:0097056	23	36	0	63	1.97e-09	0.512	selenocysteinyl-tRNA(Sec) biosynthetic process	CG1	x
GO:0003941	6	54	17	45	0.0209	-0.217	L-serine ammonia-lyase activity	NCG
GO:0097435	12	5	11	94	4.33e-08	0.584	supramolecular fiber organization	CG1
GO:0097501	23	64	0	35	0.000195	0.312	stress response to metal ion	CG1	x
GO:0097577	23	66	0	33	0.00042	0.3	sequestering of iron ion	CG1	x
GO:0097697	21	68	2	31	0.0354	0.205	tRNA 5-carboxymethoxyuridine methyltransferase activity	CG1	x
GO:0106050	22	67	1	32	0.00406	0.252	tRNA 2'-O-methyltransferase activity	CG1
GO:1901071	22	42	1	57	8.95e-07	0.429	glucosamine-containing compound metabolic process	CG1	x
GO:0004455	20	98	3	1	0.022	-0.263	ketol-acid reductoisomerase activity	NCG
GO:1901072	16	39	7	60	0.00947	0.249	glucosamine-containing compound catabolic process	CG1	x
GO:1901322	22	6	1	93	5.23e-19	0.874	response to chloramphenicol	CG1
GO:1901359	23	29	0	70	4.02e-11	0.576	tungstate binding	CG1	x
GO:0004131	0	20	23	79	0.0224	-0.205	cytosine deaminase activity	NCG
GO:0006209	0	20	23	79	0.0224	-0.205	cytosine catabolic process	NCG
GO:0015195	0	20	23	79	0.0224	-0.205	L-threonine transmembrane transporter activity	NCG
GO:0015565	0	20	23	79	0.0224	-0.205	threonine efflux transmembrane transporter activity	NCG
GO:0015826	0	20	23	79	0.0224	-0.205	threonine transport	NCG
GO:0019858	0	20	23	79	0.0224	-0.205	cytosine metabolic process	NCG
GO:0034639	0	20	23	79	0.0224	-0.205	L-amino acid efflux transmembrane transporter activity	NCG
GO:0035888	0	20	23	79	0.0224	-0.205	isoguanine deaminase activity	NCG
GO:0004806	0	21	23	78	0.0224	-0.211	triglyceride lipase activity	NCG
GO:0004099	1	28	22	71	0.0242	-0.212	chitin deacetylase activity	NCG
GO:0033051	1	28	22	71	0.0242	-0.212	aminophosphonate metabolic process	NCG
GO:1901562	22	6	1	93	5.23e-19	0.874	response to paraquat	CG1
GO:1901654	23	40	0	59	1.93e-08	0.479	response to ketone	CG1	x
GO:0000098	21	97	2	2	0.0354	-0.267	sulfur amino acid catabolic process	NCG
GO:0004121	21	97	2	2	0.0354	-0.267	cystathionine beta-lyase activity	NCG
GO:0004360	21	97	2	2	0.0354	-0.267	glutamine-fructose-6-phosphate transaminase (isomerizing) activity	NCG
GO:0005300	21	97	2	2	0.0354	-0.267	high-affinity tryptophan transmembrane transporter activity	NCG
GO:0006486	21	97	2	2	0.0354	-0.267	protein glycosylation	NCG
GO:0006487	21	97	2	2	0.0354	-0.267	protein N-linked glycosylation	NCG
GO:0009093	21	97	2	2	0.0354	-0.267	cysteine catabolic process	NCG
GO:0009100	21	97	2	2	0.0354	-0.267	glycoprotein metabolic process	NCG
GO:0009101	21	97	2	2	0.0354	-0.267	glycoprotein biosynthetic process	NCG
GO:0015173	21	97	2	2	0.0354	-0.267	aromatic amino acid transmembrane transporter activity	NCG
GO:0015196	21	97	2	2	0.0354	-0.267	L-tryptophan transmembrane transporter activity	NCG
GO:0015801	21	97	2	2	0.0354	-0.267	aromatic amino acid transport	NCG
GO:0015827	21	97	2	2	0.0354	-0.267	tryptophan transport	NCG
GO:0019448	21	97	2	2	0.0354	-0.267	L-cysteine catabolic process	NCG
GO:0019450	21	97	2	2	0.0354	-0.267	L-cysteine catabolic process to pyruvate	NCG
GO:0043413	21	97	2	2	0.0354	-0.267	macromolecule glycosylation	NCG
GO:0044273	21	97	2	2	0.0354	-0.267	sulfur compound catabolic process	NCG
GO:0070085	21	97	2	2	0.0354	-0.267	glycosylation	NCG
GO:0070548	21	97	2	2	0.0354	-0.267	L-glutamine aminotransferase activity	NCG
GO:0071502	21	97	2	2	0.0354	-0.267	cellular response to temperature stimulus	NCG
GO:1901655	22	4	1	95	5.23e-19	0.874	cellular response to ketone	CG1
GO:1901873	21	43	2	56	3.85e-05	0.371	regulation of post-translational protein modification	CG1	x
GO:1901875	21	43	2	56	3.85e-05	0.371	positive regulation of post-translational protein modification	CG1	x
GO:1902021	21	50	2	49	0.000326	0.318	regulation of bacterial-type flagellum-dependent cell motility	CG1	x
GO:1902601	23	59	0	40	8.48e-05	0.331	silver ion transmembrane transport	CG1	x
GO:0008902	0	16	23	83	0.0395	-0.191	hydroxymethylpyrimidine kinase activity	NCG
GO:1902603	21	17	2	82	3.62e-11	0.624	carnitine transmembrane transport	CG1
GO:1903136	22	62	1	37	0.00197	0.273	cuprous ion binding	CG1	x
GO:1903352	23	34	0	65	1.97e-09	0.512	L-ornithine transmembrane transport	CG1	x
GO:0015146	0	17	23	82	0.0405	-0.198	pentose transmembrane transporter activity	NCG
GO:0015750	0	17	23	82	0.0405	-0.198	pentose transmembrane transport	NCG
GO:1903711	21	1	2	98	3.89e-20	0.918	spermidine transmembrane transport	CG1
GO:1990169	23	61	0	38	0.000198	0.319	stress response to copper ion	CG1	x
GO:1990359	21	2	2	97	4.39e-19	0.892	stress response to zinc ion	CG1
GO:2000145	21	50	2	49	0.000326	0.318	regulation of cell motility	CG1	x
GO:0030246	1	23	22	76	0.0422	-0.191	carbohydrate binding	NCG

## Sheet: Table S6
Table S6 - Gene set enrichment analysis (GSEA) - Clinical Group 2 (CG2) vs. Non-Clinical Group (NCG)
(1) Number of genomes from CG1 and NCG where the functional term was detected or non-detected. CG1 and NCG genomes are indicated with mustard yellow and violet, respectevely.
(2) Enriched GO (Gene Onthology) terms were identified in both Clinical Groups, whereas genomes from Non-Clinical Group were used as background. GO term annotations of genes were handled using GOATOOLS.
(3) Fisher's exact test was applied to identify significantly enriched functional terms (p value < 0.05). Fisher test was performed using the “psych” package from R
(4) phi-coefficient is an estimation of the association which ranges from -1 to 1. 1 indicates an extremely strong positive correlation with clinical groups, thus, an overrepresentation of the functional term in the CGs. The opposite is true for -1.
Functional term (2)	Detected (1)		Non-detected (1)		Fisher p-value (3)	phi-coefficient (4)	Description	Overrepresented in:	Shared by GC1 and GC2
	CG2 genomes	NCG genomes	CG2 genomes	NCG genomes
GO:0000064	22	36	0	63	4.16e-09	0.505	L-ornithine transmembrane transporter activity	CG2	x
GO:0001150	20	58	2	41	0.00294	0.268	bacterial-type cis-regulatory region sequence-specific DNA binding	CG2	x
GO:0001151	20	57	2	42	0.00274	0.275	DNA-binding transcription factor activity	CG2	x
GO:0006577	0	72	22	27	9.64e-11	-0.569	amino-acid betaine metabolic process	NCG
GO:0001158	20	58	2	41	0.00294	0.268	cis-regulatory region sequence-specific DNA binding	CG2	x
GO:0001199	22	61	0	38	8.77e-05	0.326	DNA-binding transcription factor activity	CG2	x
GO:0001204	22	61	0	38	8.77e-05	0.326	DNA-binding transcription factor activity	CG2	x
GO:0001514	13	31	9	68	0.0135	0.237	selenocysteine incorporation	CG2	x
GO:0003844	22	79	0	20	0.0228	0.214	1,4-alpha-glucan branching enzyme activity	CG2
GO:0003867	22	55	0	44	1.26e-05	0.365	4-aminobutyrate transaminase activity	CG2	x
GO:0003871	22	76	0	23	0.00682	0.233	5-methyltetrahydropteroyltriglutamate-homocysteine S-methyltransferase activity	CG2	x
GO:0003989	22	58	0	41	3.43e-05	0.345	acetyl-CoA carboxylase activity	CG2	x
GO:0003998	22	65	0	34	0.000395	0.301	acylphosphatase activity	CG2	x
GO:0004000	22	75	0	24	0.0065	0.239	adenosine deaminase activity	CG2	x
GO:0004020	22	67	0	32	0.000847	0.289	adenylylsulfate kinase activity	CG2	x
GO:0004096	22	76	0	23	0.00682	0.233	catalase activity	CG2	x
GO:0004125	14	36	8	63	0.017	0.226	L-seryl-tRNASec selenium transferase activity	CG2	x
GO:0004155	22	74	0	25	0.00679	0.246	6,7-dihydropteridine reductase activity	CG2	x
GO:0004329	22	65	0	34	0.000395	0.301	formate-tetrahydrofolate ligase activity	CG2	x
GO:0004342	6	5	16	94	0.00122	0.355	glucosamine-6-phosphate deaminase activity	CG2	x
GO:0004373	22	77	0	22	0.0122	0.227	glycogen (starch) synthase activity	CG2
GO:0004451	22	73	0	26	0.00343	0.252	isocitrate lyase activity	CG2	x
GO:0004568	21	35	1	64	6.71e-08	0.479	chitinase activity	CG2	x
GO:0004586	21	35	1	64	6.71e-08	0.479	ornithine decarboxylase activity	CG2	x
GO:0004655	22	47	0	52	5.52e-07	0.42	porphobilinogen synthase activity	CG2	x
GO:0004742	22	82	0	17	0.0396	0.194	dihydrolipoyllysine-residue acetyltransferase activity	CG2	x
GO:0004747	22	76	0	23	0.00682	0.233	ribokinase activity	CG2	x
GO:0004779	22	68	0	31	0.000854	0.283	sulfate adenylyltransferase activity	CG2	x
GO:0004781	22	68	0	31	0.000854	0.283	sulfate adenylyltransferase (ATP) activity	CG2	x
GO:0005326	22	65	0	34	0.000395	0.301	neurotransmitter transmembrane transporter activity	CG2	x
GO:0005372	22	52	0	47	4.33e-06	0.385	water transmembrane transporter activity	CG2	x
GO:0005375	2	2	20	97	0.0329	0.275	copper ion transmembrane transporter activity	CG2
GO:0005469	22	82	0	17	0.0396	0.194	succinate:fumarate antiporter activity	CG2
GO:0002938	0	67	22	32	1.51e-09	-0.522	tRNA guanine ribose methylation	NCG
GO:0009020	0	67	22	32	1.51e-09	-0.522	tRNA (guanosine-2'-O-)-methyltransferase activity	NCG
GO:0005534	18	14	4	85	4.22e-10	0.621	galactose binding	CG2
GO:0005615	8	16	14	83	0.0296	0.219	extracellular space	CG2	x
GO:0106050	0	67	22	32	1.51e-09	-0.522	tRNA 2'-O-methyltransferase activity	NCG
GO:0006030	21	39	1	60	4.49e-07	0.445	chitin metabolic process	CG2	x
GO:0006032	21	37	1	62	2.71e-07	0.462	chitin catabolic process	CG2	x
GO:0004029	0	65	22	34	4.16e-09	-0.505	aldehyde dehydrogenase (NAD+) activity	NCG
GO:0006044	18	7	4	92	2.19e-13	0.754	N-acetylglucosamine metabolic process	CG2	x
GO:0006154	22	75	0	24	0.0065	0.239	adenosine catabolic process	CG2	x
GO:0006231	22	38	0	61	1.09e-08	0.488	dTMP biosynthetic process	CG2	x
GO:0006253	22	68	0	31	0.000854	0.283	dCTP catabolic process	CG2	x
GO:0006451	13	31	9	68	0.0135	0.237	translational readthrough	CG2	x
GO:0006482	19	21	3	78	6.06e-09	0.556	protein demethylation	CG2
GO:0006554	22	56	0	43	1.57e-05	0.358	lysine catabolic process	CG2	x
GO:0006740	22	56	0	43	1.57e-05	0.358	NADPH regeneration	CG2	x
GO:0006578	0	64	22	35	6.77e-09	-0.497	amino-acid betaine biosynthetic process	NCG
GO:0008777	0	64	22	35	6.77e-09	-0.497	acetylornithine deacetylase activity	NCG
GO:0008802	0	64	22	35	6.77e-09	-0.497	betaine-aldehyde dehydrogenase activity	NCG
GO:0006791	21	46	1	53	7.96e-06	0.391	sulfur utilization	CG2	x
GO:0006797	22	46	0	53	3.95e-07	0.427	polyphosphate metabolic process	CG2	x
GO:0019285	0	64	22	35	6.77e-09	-0.497	glycine betaine biosynthetic process from choline	NCG
GO:0019695	0	64	22	35	6.77e-09	-0.497	choline metabolic process	NCG
GO:0031455	0	64	22	35	6.77e-09	-0.497	glycine betaine metabolic process	NCG
GO:0031456	0	64	22	35	6.77e-09	-0.497	glycine betaine biosynthetic process	NCG
GO:0006798	22	46	0	53	3.95e-07	0.427	polyphosphate catabolic process	CG2	x
GO:0005262	0	63	22	36	1.09e-08	-0.488	calcium channel activity	NCG
GO:0006799	20	45	2	54	7.92e-05	0.362	polyphosphate biosynthetic process	CG2	x
GO:0006816	0	63	22	36	1.09e-08	-0.488	calcium ion transport	NCG
GO:0008273	0	63	22	36	1.09e-08	-0.488	calcium, potassium:sodium antiporter activity	NCG
GO:0008783	0	63	22	36	1.09e-08	-0.488	agmatinase activity	NCG
GO:0006825	22	65	0	34	0.000395	0.301	copper ion transport	CG2	x
GO:0015085	0	63	22	36	1.09e-08	-0.488	calcium ion transmembrane transporter activity	NCG
GO:0015368	0	63	22	36	1.09e-08	-0.488	calcium:cation antiporter activity	NCG
GO:0006833	22	52	0	47	4.33e-06	0.385	water transport	CG2	x
GO:0006836	22	65	0	34	0.000395	0.301	neurotransmitter transport	CG2	x
GO:0070588	0	63	22	36	1.09e-08	-0.488	calcium ion transmembrane transport	NCG
GO:0006846	22	83	0	16	0.0405	0.188	acetate transport	CG2
GO:0006878	2	2	20	97	0.0329	0.275	cellular copper ion homeostasis	CG2
GO:0006880	22	66	0	33	0.000426	0.295	intracellular sequestering of iron ion	CG2	x
GO:0008022	18	44	4	55	0.00168	0.299	protein C-terminus binding	CG2	x
GO:0008061	21	35	1	64	6.71e-08	0.479	chitin binding	CG2	x
GO:0008127	21	56	1	43	0.000378	0.32	quercetin 2,3-dioxygenase activity	CG2	x
GO:0008214	19	21	3	78	6.06e-09	0.556	protein dealkylation	CG2
GO:0008216	21	49	1	50	2.44e-05	0.369	spermidine metabolic process	CG2	x
GO:0008295	21	49	1	50	2.44e-05	0.369	spermidine biosynthetic process	CG2	x
GO:0008379	22	62	0	37	0.000177	0.32	thioredoxin peroxidase activity	CG2	x
GO:0008417	2	2	20	97	0.0329	0.275	fucosyltransferase activity	CG2
GO:0006874	1	63	21	36	3.3e-07	-0.453	cellular calcium ion homeostasis	NCG
GO:0055074	1	63	21	36	3.3e-07	-0.453	calcium ion homeostasis	NCG
GO:0008448	18	7	4	92	2.19e-13	0.754	N-acetylglucosamine-6-phosphate deacetylase activity	CG2	x
GO:0008460	22	82	0	17	0.0396	0.194	dTDP-glucose 4,6-dehydratase activity	CG2
GO:0008645	18	14	4	85	4.22e-10	0.621	hexose transmembrane transport	CG2
GO:0008719	22	76	0	23	0.00682	0.233	dihydroneopterin triphosphate 2'-epimerase activity	CG2	x
GO:0008733	18	14	4	85	4.22e-10	0.621	L-arabinose isomerase activity	CG2
GO:0003941	0	54	22	45	5.52e-07	-0.42	L-serine ammonia-lyase activity	NCG
GO:0008741	18	14	4	85	4.22e-10	0.621	ribulokinase activity	CG2
GO:0008742	18	14	4	85	4.22e-10	0.621	L-ribulose-phosphate 4-epimerase activity	CG2
GO:0008746	22	56	0	43	1.57e-05	0.358	NAD(P)+ transhydrogenase activity	CG2	x
GO:0008750	22	56	0	43	1.57e-05	0.358	NAD(P)+ transhydrogenase (AB-specific) activity	CG2	x
GO:0008800	22	31	0	68	3.03e-10	0.55	beta-lactamase activity	CG2	x
GO:0008801	18	16	4	83	2.11e-09	0.59	beta-phosphoglucomutase activity	CG2
GO:0008818	22	73	0	26	0.00343	0.252	cobalamin 5'-phosphate synthase activity	CG2	x
GO:0008829	22	68	0	31	0.000854	0.283	dCTP deaminase activity	CG2	x
GO:0008830	22	68	0	31	0.000854	0.283	dTDP-4-dehydrorhamnose 3,5-epimerase activity	CG2	x
GO:0008879	20	49	2	50	0.000234	0.332	glucose-1-phosphate thymidylyltransferase activity	CG2
GO:0008961	22	38	0	61	1.09e-08	0.488	phosphatidylglycerol-prolipoprotein diacylglyceryl transferase activity	CG2	x
GO:0008976	20	43	2	56	7.92e-05	0.362	polyphosphate kinase activity	CG2	x
GO:0008979	10	17	12	82	0.00937	0.259	prophage integrase activity	CG2
GO:0008983	18	42	4	57	0.00168	0.299	protein-glutamate O-methyltransferase activity	CG2	x
GO:0009011	22	75	0	24	0.0122	0.227	starch synthase activity	CG2
GO:0009033	22	62	0	37	0.000214	0.307	trimethylamine-N-oxide reductase activity	CG2	x
GO:0009214	22	6	0	93	7.31e-19	0.859	cyclic nucleotide catabolic process	CG2
GO:0004335	0	47	22	52	4.33e-06	-0.385	galactokinase activity	NCG
GO:0009319	21	56	1	43	0.000433	0.306	cytochrome o ubiquinol oxidase complex	CG2
GO:0006106	0	47	22	52	4.33e-06	-0.385	fumarate metabolic process	NCG
GO:0009322	22	62	0	37	0.000214	0.307	trimethylamine-N-oxide reductase complex	CG2	x
GO:0009326	22	35	0	64	6.77e-09	0.497	formate dehydrogenase complex	CG2	x
GO:0015697	0	47	22	52	4.33e-06	-0.385	quaternary ammonium group transport	NCG
GO:0015838	0	47	22	52	4.33e-06	-0.385	amino-acid betaine transport	NCG
GO:0009358	20	43	2	56	7.92e-05	0.362	polyphosphate kinase complex	CG2	x
GO:0009448	22	53	0	46	1.26e-05	0.365	gamma-aminobutyric acid metabolic process	CG2	x
GO:0009450	22	53	0	46	1.26e-05	0.365	gamma-aminobutyric acid catabolic process	CG2	x
GO:0009486	21	56	1	43	0.000433	0.306	cytochrome bo3 ubiquinol oxidase activity	CG2
GO:0010039	22	78	0	21	0.0222	0.208	response to iron ion	CG2	x
GO:0008108	0	46	22	53	5.5e-06	-0.378	UDP-glucose:hexose-1-phosphate uridylyltransferase activity	NCG
GO:0010272	22	65	0	34	0.000847	0.289	response to silver ion	CG2	x
GO:0010273	22	59	0	40	8.77e-05	0.326	detoxification of copper ion	CG2	x
GO:0010350	22	29	0	70	3.03e-10	0.55	cellular response to magnesium starvation	CG2
GO:0015002	21	58	1	41	0.00088	0.293	heme-copper terminal oxidase activity	CG2
GO:0015080	22	59	0	40	8.77e-05	0.326	silver ion transmembrane transporter activity	CG2	x
GO:0015098	22	27	0	72	9.64e-11	0.569	molybdate ion transmembrane transporter activity	CG2	x
GO:0015123	22	81	0	18	0.0405	0.188	acetate transmembrane transporter activity	CG2
GO:0015145	18	28	4	71	1.15e-05	0.422	monosaccharide transmembrane transporter activity	CG2
GO:0015172	22	61	0	38	0.000185	0.314	acidic amino acid transmembrane transporter activity	CG2	x
GO:0015183	22	61	0	38	0.000185	0.314	L-aspartate transmembrane transporter activity	CG2	x
GO:0015184	21	44	1	55	7.96e-06	0.391	L-cystine transmembrane transporter activity	CG2	x
GO:0015250	22	50	0	49	4.33e-06	0.385	water channel activity	CG2	x
GO:0015333	22	45	0	54	5.52e-07	0.42	peptide:proton symporter activity	CG2	x
GO:0015355	22	81	0	18	0.0405	0.188	secondary active monocarboxylate transmembrane transporter activity	CG2
GO:0015360	22	81	0	18	0.0405	0.188	acetate:proton symporter activity	CG2
GO:0015412	22	27	0	72	9.64e-11	0.569	ABC-type molybdate transporter activity	CG2	x
GO:0008797	0	43	22	56	1.57e-05	-0.358	aspartate ammonia-lyase activity	NCG
GO:0010755	0	43	22	56	1.57e-05	-0.358	regulation of plasminogen activation	NCG
GO:0010756	0	43	22	56	1.57e-05	-0.358	positive regulation of plasminogen activation	NCG
GO:0010954	0	43	22	56	1.57e-05	-0.358	positive regulation of protein processing	NCG
GO:0015419	22	32	0	67	1.51e-09	0.522	ABC-type sulfate transporter activity	CG2
GO:0070613	0	43	22	56	1.57e-05	-0.358	regulation of protein processing	NCG
GO:1903317	0	43	22	56	1.57e-05	-0.358	regulation of protein maturation	NCG
GO:1903319	0	43	22	56	1.57e-05	-0.358	positive regulation of protein maturation	NCG
GO:0015453	21	56	1	43	0.000433	0.306	oxidoreduction-driven active transmembrane transporter activity	CG2
GO:0015496	22	34	0	65	4.16e-09	0.505	putrescine:ornithine antiporter activity	CG2	x
GO:0015501	22	72	0	27	0.00679	0.246	glutamate:sodium symporter activity	CG2
GO:0015503	22	32	0	67	1.51e-09	0.522	glutathione-regulated potassium exporter activity	CG2	x
GO:0004084	0	41	22	58	3.43e-05	-0.345	branched-chain-amino-acid transaminase activity	NCG
GO:0006532	0	41	22	58	3.43e-05	-0.345	aspartate biosynthetic process	NCG
GO:0015654	22	30	0	69	5.25e-10	0.541	tellurite transmembrane transporter activity	CG2	x
GO:0015662	22	61	0	38	0.000185	0.314	ion transmembrane transporter activity, phosphorylative mechanism	CG2	x
GO:0015689	22	27	0	72	9.64e-11	0.569	molybdate ion transport	CG2	x
GO:0015709	22	29	0	70	3.03e-10	0.55	thiosulfate transport	CG2
GO:0015710	22	30	0	69	5.25e-10	0.541	tellurite transport	CG2	x
GO:0015749	18	28	4	71	1.15e-05	0.422	monosaccharide transmembrane transport	CG2
GO:0033719	0	39	22	60	7.71e-05	-0.333	2-oxo-acid reductase activity	NCG
GO:0015757	18	12	4	87	4.22e-10	0.621	galactose transmembrane transport	CG2
GO:0015800	22	61	0	38	0.000185	0.314	acidic amino acid transport	CG2	x
GO:0015810	22	61	0	38	0.000185	0.314	aspartate transmembrane transport	CG2	x
GO:0015811	21	44	1	55	7.96e-06	0.391	L-cystine transport	CG2	x
GO:0015822	22	34	0	65	4.16e-09	0.505	ornithine transport	CG2	x
GO:0015944	22	35	0	64	6.77e-09	0.497	formate oxidation	CG2	x
GO:0015988	22	63	0	36	0.000395	0.301	energy coupled proton transmembrane transport, against electrochemical gradient	CG2
GO:0015990	22	63	0	36	0.000395	0.301	electron transport coupled proton transport	CG2
GO:0016049	22	56	0	43	3.43e-05	0.345	cell growth	CG2	x
GO:0016901	0	38	22	61	8.77e-05	-0.326	oxidoreductase activity, acting on the CH-OH group of donors, quinone or similar compound as acceptor	NCG
GO:0016154	22	74	0	25	0.00682	0.233	pyrimidine-nucleoside phosphorylase activity	CG2
GO:0016418	22	80	0	19	0.0396	0.194	S-acetyltransferase activity	CG2	x
GO:0016421	22	58	0	41	3.43e-05	0.345	CoA carboxylase activity	CG2	x
GO:0016652	22	56	0	43	1.57e-05	0.358	oxidoreductase activity, acting on NAD(P)H, NAD(P) as acceptor	CG2	x
GO:0016669	22	73	0	26	0.00343	0.252	oxidoreductase activity, acting on a sulfur group of donors, cytochrome as acceptor	CG2	x
GO:0043957	3	60	19	39	9.45e-05	-0.358	acryloyl-CoA reductase (NADP+) activity	NCG
GO:0043900	8	80	14	19	9.62e-05	-0.382	regulation of multi-organism process	NCG
GO:0043901	8	80	14	19	9.62e-05	-0.382	negative regulation of multi-organism process	NCG
GO:1900190	8	80	14	19	9.62e-05	-0.382	regulation of single-species biofilm formation	NCG
GO:1900191	8	80	14	19	9.62e-05	-0.382	negative regulation of single-species biofilm formation	NCG
GO:1900231	8	80	14	19	9.62e-05	-0.382	regulation of single-species biofilm formation on inanimate substrate	NCG
GO:1900232	8	80	14	19	9.62e-05	-0.382	negative regulation of single-species biofilm formation on inanimate substrate	NCG
GO:0016885	22	58	0	41	3.43e-05	0.345	ligase activity, forming carbon-carbon bonds	CG2	x
GO:0018104	22	67	0	32	0.000847	0.289	peptidoglycan-protein cross-linking	CG2	x
GO:0018169	22	71	0	28	0.00181	0.264	ribosomal S6-glutamic acid ligase activity	CG2	x
GO:0009436	0	39	22	60	0.000177	-0.32	glyoxylate catabolic process	NCG
GO:0018277	19	21	3	78	6.06e-09	0.556	protein deamination	CG2
GO:0018410	22	71	0	28	0.00181	0.264	C-terminal protein amino acid modification	CG2	x
GO:0018545	22	47	0	52	5.52e-07	0.42	NAD(P)H nitroreductase activity	CG2	x
GO:0018973	22	47	0	52	5.52e-07	0.42	trinitrotoluene metabolic process	CG2	x
GO:0018974	22	47	0	52	5.52e-07	0.42	2,4,6-trinitrotoluene metabolic process	CG2	x
GO:0019012	12	25	10	74	0.00815	0.263	virion	CG2
GO:0019015	10	19	12	80	0.00937	0.259	obsolete viral genome	CG2
GO:0019038	10	19	12	80	0.00937	0.259	obsolete provirus	CG2
GO:0019043	10	19	12	80	0.00937	0.259	establishment of viral latency	CG2
GO:0000726	0	37	22	62	0.000214	-0.307	non-recombinational repair	NCG
GO:0008833	0	37	22	62	0.000214	-0.307	deoxyribonuclease IV (phage-T4-induced) activity	NCG
GO:0019180	2	2	20	97	0.0329	0.275	dTDP-4-amino-4,6-dideoxygalactose transaminase activity	CG2
GO:0019303	22	76	0	23	0.00682	0.233	D-ribose catabolic process	CG2
GO:0015044	0	37	22	62	0.000214	-0.307	rubredoxin-NAD+ reductase activity	NCG
GO:0019324	18	14	4	85	4.22e-10	0.621	L-lyxose metabolic process	CG2
GO:0019326	22	47	0	52	5.52e-07	0.42	nitrotoluene metabolic process	CG2	x
GO:0019477	22	55	0	44	1.26e-05	0.365	L-lysine catabolic process	CG2	x
GO:0019566	18	14	4	85	4.22e-10	0.621	arabinose metabolic process	CG2
GO:0019568	18	14	4	85	4.22e-10	0.621	arabinose catabolic process	CG2
GO:0019569	18	14	4	85	4.22e-10	0.621	L-arabinose catabolic process to xylulose 5-phosphate	CG2
GO:0019572	18	14	4	85	4.22e-10	0.621	L-arabinose catabolic process	CG2
GO:0019634	20	31	2	68	1.38e-07	0.481	organic phosphonate metabolic process	CG2
GO:0019645	22	83	0	16	0.0405	0.188	anaerobic electron transport chain	CG2	x
GO:0019852	18	14	4	85	4.22e-10	0.621	L-ascorbic acid metabolic process	CG2
GO:0030153	9	6	13	93	2.33e-05	0.458	bacteriocin immunity	CG2
GO:0030246	18	25	4	74	5.97e-07	0.475	carbohydrate binding	CG2
GO:0030523	22	82	0	17	0.0396	0.194	dihydrolipoamide S-acyltransferase activity	CG2	x
GO:0030973	22	29	0	70	9.64e-11	0.569	molybdate ion binding	CG2	x
GO:0006148	0	36	22	63	0.000395	-0.301	inosine catabolic process	NCG
GO:0006149	0	36	22	63	0.000395	-0.301	deoxyinosine catabolic process	NCG
GO:0006161	0	36	22	63	0.000395	-0.301	deoxyguanosine catabolic process	NCG
GO:0031400	19	45	3	54	0.000325	0.327	negative regulation of protein modification process	CG2	x
GO:0032101	19	46	3	53	0.000654	0.319	regulation of response to external stimulus	CG2	x
GO:0008617	0	36	22	63	0.000395	-0.301	guanosine metabolic process	NCG
GO:0008712	0	36	22	63	0.000395	-0.301	ADP-glyceromanno-heptose 6-epimerase activity	NCG
GO:0032950	22	33	0	66	8.97e-10	0.531	regulation of beta-glucan metabolic process	CG2
GO:0032951	22	33	0	66	8.97e-10	0.531	regulation of beta-glucan biosynthetic process	CG2
GO:0042453	0	36	22	63	0.000395	-0.301	deoxyguanosine metabolic process	NCG
GO:0046094	0	36	22	63	0.000395	-0.301	deoxyinosine metabolic process	NCG
GO:0046115	0	34	22	65	0.000395	-0.301	guanosine catabolic process	NCG
GO:0046122	0	34	22	65	0.000395	-0.301	purine deoxyribonucleoside metabolic process	NCG
GO:0046124	0	34	22	65	0.000395	-0.301	purine deoxyribonucleoside catabolic process	NCG
GO:0047724	0	34	22	65	0.000395	-0.301	inosine nucleosidase activity	NCG
GO:0047975	0	34	22	65	0.000395	-0.301	guanosine phosphorylase activity	NCG
GO:1901069	0	34	22	65	0.000395	-0.301	guanosine-containing compound catabolic process	NCG
GO:1903227	0	34	22	65	0.000395	-0.301	xanthosine metabolic process	NCG
GO:1903228	0	34	22	65	0.000395	-0.301	xanthosine catabolic process	NCG
GO:0033051	20	26	2	73	2.96e-08	0.511	aminophosphonate metabolic process	CG2
GO:0033229	21	44	1	55	7.96e-06	0.391	cysteine transmembrane transporter activity	CG2	x
GO:0034023	22	70	0	29	0.00343	0.258	5-(carboxyamino)imidazole ribonucleotide mutase activity	CG2	x
GO:0035251	22	75	0	24	0.0122	0.227	UDP-glucosyltransferase activity	CG2
GO:0035304	19	43	3	56	0.000325	0.327	regulation of protein dephosphorylation	CG2	x
GO:0035306	19	43	3	56	0.000325	0.327	positive regulation of dephosphorylation	CG2	x
GO:0035307	19	43	3	56	0.000325	0.327	positive regulation of protein dephosphorylation	CG2	x
GO:0035326	20	56	2	43	0.00294	0.268	cis-regulatory region sequence-specific DNA binding	CG2	x
GO:0035368	13	29	9	70	0.0135	0.237	selenocysteine insertion sequence binding	CG2	x
GO:0035433	22	81	0	18	0.0405	0.188	acetate transmembrane transport	CG2
GO:0035434	22	59	0	40	8.77e-05	0.326	copper ion transmembrane transport	CG2	x
GO:0035599	22	38	0	61	4.48e-08	0.472	aspartic acid methylthiotransferase activity	CG2	x
GO:0036065	2	0	20	99	0.0329	0.275	fucosylation	CG2
GO:0036173	22	29	0	70	3.03e-10	0.55	thiosulfate binding	CG2
GO:0036397	22	35	0	64	6.77e-09	0.497	formate dehydrogenase (quinone) activity	CG2	x
GO:0036405	5	0	17	99	0.000144	0.44	anchored component of cell outer membrane	CG2
GO:0047580	0	32	22	67	0.000847	-0.289	4-hydroxyproline epimerase activity	NCG
GO:0036406	5	0	17	99	0.000144	0.44	anchored component of periplasmic side of cell outer membrane	CG2
GO:0040007	22	58	0	41	7.71e-05	0.333	growth	CG2	x
GO:0001727	0	31	22	68	0.000854	-0.283	lipid kinase activity	NCG
GO:0040012	22	50	0	49	4.33e-06	0.385	regulation of locomotion	CG2	x
GO:0040013	17	20	5	79	9.05e-07	0.475	negative regulation of locomotion	CG2
GO:0042044	22	50	0	49	4.33e-06	0.385	fluid transport	CG2	x
GO:0042085	22	74	0	25	0.00682	0.233	5-methyltetrahydropteroyltri-L-glutamate-dependent methyltransferase activity	CG2	x
GO:0042537	22	59	0	40	8.77e-05	0.326	benzene-containing compound metabolic process	CG2	x
GO:0015871	0	31	22	68	0.000854	-0.283	choline transport	NCG
GO:0031460	0	31	22	68	0.000854	-0.283	glycine betaine transport	NCG
GO:0042743	22	74	0	25	0.00682	0.233	hydrogen peroxide metabolic process	CG2	x
GO:0046834	0	31	22	68	0.000854	-0.283	lipid phosphorylation	NCG
GO:0042744	22	74	0	25	0.00682	0.233	hydrogen peroxide catabolic process	CG2	x
GO:0000272	0	30	22	69	0.000951	-0.276	polysaccharide catabolic process	NCG
GO:0009251	0	30	22	69	0.000951	-0.276	glucan catabolic process	NCG
GO:0044247	0	30	22	69	0.000951	-0.276	cellular polysaccharide catabolic process	NCG
GO:0070968	0	30	22	69	0.000951	-0.276	pyrroloquinoline quinone binding	NCG
GO:0042937	22	45	0	54	5.52e-07	0.42	tripeptide transmembrane transporter activity	CG2	x
GO:0043103	22	73	0	26	0.0065	0.239	hypoxanthine salvage	CG2	x
GO:0019172	2	43	20	56	0.00154	-0.282	glyoxalase III activity	NCG
GO:0019249	2	43	20	56	0.00154	-0.282	lactate biosynthetic process	NCG
GO:0043150	7	4	15	95	0.000607	0.371	DNA synthesis involved in double-strand break repair via homologous recombination	CG2
GO:0043199	22	29	0	70	3.03e-10	0.55	sulfate binding	CG2
GO:0015473	0	29	22	70	0.00172	-0.27	fimbrial usher porin activity	NCG
GO:0005275	0	28	22	71	0.00181	-0.264	amine transmembrane transporter activity	NCG
GO:0009313	0	28	22	71	0.00181	-0.264	oligosaccharide catabolic process	NCG
GO:0015837	0	28	22	71	0.00181	-0.264	amine transport	NCG
GO:0043751	20	43	2	56	7.92e-05	0.362	polyphosphate:AMP phosphotransferase activity	CG2	x
GO:0043893	22	81	0	18	0.0405	0.188	acetate:cation symporter activity	CG2
GO:0044421	8	14	14	85	0.0296	0.219	obsolete extracellular region part	CG2	x
GO:0045127	6	3	16	96	0.00122	0.355	N-acetylglucosamine kinase activity	CG2	x
GO:0046065	22	66	0	33	0.000854	0.283	dCTP metabolic process	CG2	x
GO:0046073	22	36	0	63	1.09e-08	0.488	dTMP metabolic process	CG2	x
GO:0046100	22	79	0	20	0.0234	0.201	hypoxanthine metabolic process	CG2	x
GO:0046101	22	74	0	25	0.00682	0.233	hypoxanthine biosynthetic process	CG2	x
GO:0004099	0	26	22	73	0.00343	-0.252	chitin deacetylase activity	NCG
GO:0046103	22	73	0	26	0.0065	0.239	inosine biosynthetic process	CG2	x
GO:0004558	0	27	22	72	0.00343	-0.258	alpha-1,4-glucosidase activity	NCG
GO:0004730	0	26	22	73	0.00343	-0.252	pseudouridylate synthase activity	NCG
GO:0005402	0	27	22	72	0.00343	-0.258	carbohydrate:cation symporter activity	NCG
GO:0046256	22	45	0	54	5.52e-07	0.42	2,4,6-trinitrotoluene catabolic process	CG2	x
GO:0009042	0	26	22	73	0.00343	-0.252	valine-pyruvate transaminase activity	NCG
GO:0046260	22	45	0	54	5.52e-07	0.42	trinitrotoluene catabolic process	CG2	x
GO:0030978	0	27	22	72	0.00343	-0.258	alpha-glucan metabolic process	NCG
GO:0030980	0	27	22	72	0.00343	-0.258	alpha-glucan catabolic process	NCG
GO:0046263	22	45	0	54	5.52e-07	0.42	nitrotoluene catabolic process	CG2	x
GO:0050225	0	26	22	73	0.00343	-0.252	pseudouridine kinase activity	NCG
GO:0046348	21	39	1	60	1.56e-06	0.429	amino sugar catabolic process	CG2	x
GO:0050997	0	27	22	72	0.00343	-0.258	quaternary ammonium group binding	NCG
GO:0051691	0	27	22	72	0.00343	-0.258	cellular oligosaccharide metabolic process	NCG
GO:0051692	0	27	22	72	0.00343	-0.258	cellular oligosaccharide catabolic process	NCG
GO:0090599	0	27	22	72	0.00343	-0.258	alpha-glucosidase activity	NCG
GO:0071732	1	35	21	64	0.00366	-0.267	cellular response to nitric oxide	NCG
GO:0046373	18	12	4	87	4.22e-10	0.621	L-arabinose metabolic process	CG2
GO:0046440	22	53	0	46	1.26e-05	0.365	L-lysine metabolic process	CG2	x
GO:0004075	0	24	22	75	0.0065	-0.239	biotin carboxylase activity	NCG
GO:0046527	22	77	0	22	0.0228	0.214	glucosyltransferase activity	CG2
GO:0047589	22	53	0	46	1.26e-05	0.365	5-aminovalerate transaminase activity	CG2	x
GO:0045717	0	26	22	73	0.0065	-0.239	negative regulation of fatty acid biosynthetic process	NCG
GO:0045922	0	26	22	73	0.0065	-0.239	negative regulation of fatty acid metabolic process	NCG
GO:0047931	22	81	0	18	0.0234	0.201	glucosamine kinase activity	CG2
GO:0062014	0	26	22	73	0.0065	-0.239	negative regulation of small molecule metabolic process	NCG
GO:0048029	18	24	4	75	3.51e-07	0.486	monosaccharide binding	CG2
GO:0048033	21	59	1	40	0.000846	0.3	heme o metabolic process	CG2
GO:0048034	21	59	1	40	0.000846	0.3	heme O biosynthetic process	CG2
GO:0050338	22	73	0	26	0.00343	0.252	thiosulfate dehydrogenase activity	CG2	x
GO:0050380	21	67	1	32	0.00705	0.247	undecaprenyl-diphosphatase activity	CG2	x
GO:0050920	19	45	3	54	0.000325	0.327	regulation of chemotaxis	CG2	x
GO:0051119	18	34	4	65	6.09e-05	0.384	sugar transmembrane transporter activity	CG2	x
GO:0051167	18	14	4	85	4.22e-10	0.621	xylulose 5-phosphate metabolic process	CG2
GO:0051187	22	76	0	23	0.00682	0.233	obsolete cofactor catabolic process	CG2	x
GO:0051235	22	66	0	33	0.000426	0.295	maintenance of location	CG2	x
GO:0051238	22	66	0	33	0.000426	0.295	sequestering of metal ion	CG2	x
GO:0051270	22	59	0	40	7.62e-05	0.339	regulation of cellular component movement	CG2	x
GO:0051271	17	29	5	70	3.56e-05	0.398	negative regulation of cellular component movement	CG2
GO:0051273	22	63	0	36	0.000185	0.314	beta-glucan metabolic process	CG2
GO:0051274	22	52	0	47	4.33e-06	0.385	beta-glucan biosynthetic process	CG2
GO:0051472	20	32	2	67	2.24e-07	0.472	glucosylglycerol metabolic process	CG2
GO:0051595	22	38	0	61	1.09e-08	0.488	response to methylglyoxal	CG2	x
GO:0051651	22	66	0	33	0.000426	0.295	maintenance of location in cell	CG2	x
GO:0051920	22	62	0	37	0.000177	0.32	peroxiredoxin activity	CG2	x
GO:0052738	22	39	0	60	1.74e-08	0.48	oxidoreductase activity, acting on the aldehyde or oxo group of donors, with a quinone or similar compound as acceptor	CG2	x
GO:0052855	22	83	0	16	0.0405	0.188	ADP-dependent NAD(P)H-hydrate dehydratase activity	CG2	x
GO:0052856	22	83	0	16	0.0405	0.188	NADHX epimerase activity	CG2	x
GO:0052857	22	83	0	16	0.0405	0.188	NADPHX epimerase activity	CG2	x
GO:0009437	0	24	22	75	0.0122	-0.227	carnitine metabolic process	NCG
GO:0019523	0	24	22	75	0.0122	-0.227	L-idonate metabolic process	NCG
GO:0060003	22	61	0	38	8.77e-05	0.326	copper ion export	CG2	x
GO:0046183	0	24	22	75	0.0122	-0.227	L-idonate catabolic process	NCG
GO:0046316	0	24	22	75	0.0122	-0.227	gluconokinase activity	NCG
GO:0003978	0	23	22	76	0.0123	-0.22	UDP-glucose 4-epimerase activity	NCG
GO:0061687	22	61	0	38	8.77e-05	0.326	detoxification of inorganic compound	CG2	x
GO:0070012	22	66	0	33	0.000426	0.295	oligopeptidase activity	CG2	x
GO:0070026	20	57	2	42	0.00274	0.275	nitric oxide binding	CG2	x
GO:0008808	8	67	14	32	0.0139	-0.244	cardiolipin synthase activity	NCG
GO:0030572	8	67	14	32	0.0139	-0.244	phosphatidyltransferase activity	NCG
GO:0032048	8	67	14	32	0.0139	-0.244	cardiolipin metabolic process	NCG
GO:0032049	8	67	14	32	0.0139	-0.244	cardiolipin biosynthetic process	NCG
GO:0070739	22	71	0	28	0.00181	0.264	protein-glutamic acid ligase activity	CG2	x
GO:0070778	22	63	0	36	0.000185	0.314	L-aspartate transmembrane transport	CG2	x
GO:0070813	20	64	2	35	0.0196	0.226	hydrogen sulfide metabolic process	CG2	x
GO:0070814	20	64	2	35	0.0196	0.226	hydrogen sulfide biosynthetic process	CG2	x
GO:0070988	19	21	3	78	6.06e-09	0.556	demethylation	CG2
GO:0004806	0	21	22	78	0.0222	-0.208	triglyceride lipase activity	NCG
GO:0008735	0	21	22	78	0.0222	-0.208	carnitine dehydratase activity	NCG
GO:0009310	0	21	22	78	0.0222	-0.208	amine catabolic process	NCG
GO:0071280	22	67	0	32	0.000847	0.289	cellular response to copper ion	CG2	x
GO:0015233	0	21	22	78	0.0222	-0.208	pantothenate transmembrane transporter activity	NCG
GO:0015651	0	21	22	78	0.0222	-0.208	quaternary ammonium group transmembrane transporter activity	NCG
GO:0015887	0	21	22	78	0.0222	-0.208	pantothenate transmembrane transport	NCG
GO:0035461	0	21	22	78	0.0222	-0.208	vitamin transmembrane transport	NCG
GO:0042402	0	19	22	80	0.0222	-0.208	cellular biogenic amine catabolic process	NCG
GO:0051182	0	19	22	80	0.0222	-0.208	obsolete coenzyme transport	NCG
GO:0051185	0	19	22	80	0.0222	-0.208	obsolete coenzyme transmembrane transporter activity	NCG
GO:0090482	0	19	22	80	0.0222	-0.208	vitamin transmembrane transporter activity	NCG
GO:0071281	22	77	0	22	0.0228	0.214	cellular response to iron ion	CG2	x
GO:0006579	0	20	22	79	0.0228	-0.214	amino-acid betaine catabolic process	NCG
GO:0008809	0	20	22	79	0.0228	-0.214	carnitine racemase activity	NCG
GO:0042219	0	20	22	79	0.0228	-0.214	cellular modified amino acid catabolic process	NCG
GO:0042413	0	20	22	79	0.0228	-0.214	carnitine catabolic process	NCG
GO:0071292	22	65	0	34	0.000847	0.289	cellular response to silver ion	CG2	x
GO:0051108	0	20	22	79	0.0228	-0.214	carnitine-CoA ligase activity	NCG
GO:0051109	0	20	22	79	0.0228	-0.214	crotonobetaine-CoA ligase activity	NCG
GO:0071978	22	79	0	20	0.0234	0.201	bacterial-type flagellum-dependent swarming motility	CG2	x
GO:0004131	0	18	22	81	0.0234	-0.201	cytosine deaminase activity	NCG
GO:0006209	0	18	22	81	0.0234	-0.201	cytosine catabolic process	NCG
GO:0015195	0	18	22	81	0.0234	-0.201	L-threonine transmembrane transporter activity	NCG
GO:0015565	0	18	22	81	0.0234	-0.201	threonine efflux transmembrane transporter activity	NCG
GO:0015826	0	18	22	81	0.0234	-0.201	threonine transport	NCG
GO:0019858	0	18	22	81	0.0234	-0.201	cytosine metabolic process	NCG
GO:0034639	0	18	22	81	0.0234	-0.201	L-amino acid efflux transmembrane transporter activity	NCG
GO:0035888	0	18	22	81	0.0234	-0.201	isoguanine deaminase activity	NCG
GO:0072349	21	55	1	44	0.000386	0.313	modified amino acid transmembrane transporter activity	CG2	x
GO:0072490	22	45	0	54	5.52e-07	0.42	toluene-containing compound metabolic process	CG2	x
GO:0072491	22	45	0	54	5.52e-07	0.42	toluene-containing compound catabolic process	CG2	x
GO:0010921	1	27	21	72	0.0238	-0.213	regulation of phosphatase activity	NCG
GO:0075713	10	17	12	82	0.00937	0.259	establishment of integrated proviral latency	CG2
GO:0097056	14	34	8	65	0.017	0.226	selenocysteinyl-tRNA(Sec) biosynthetic process	CG2	x
GO:0097501	22	62	0	37	0.000214	0.307	stress response to metal ion	CG2	x
GO:0097577	22	64	0	35	0.000426	0.295	sequestering of iron ion	CG2	x
GO:0097697	21	66	1	33	0.0073	0.24	tRNA 5-carboxymethoxyuridine methyltransferase activity	CG2	x
GO:0008986	20	97	2	2	0.0329	-0.275	pyruvate, water dikinase activity	NCG
GO:1901071	22	40	0	59	7.33e-08	0.457	glucosamine-containing compound metabolic process	CG2	x
GO:1901072	21	37	1	62	4.49e-07	0.445	glucosamine-containing compound catabolic process	CG2	x
GO:1901159	18	12	4	87	4.22e-10	0.621	xylulose 5-phosphate biosynthetic process	CG2
GO:0004833	0	17	22	82	0.0396	-0.194	tryptophan 2,3-dioxygenase activity	NCG
GO:1901359	22	27	0	72	9.64e-11	0.569	tungstate binding	CG2	x
GO:0006569	0	17	22	82	0.0396	-0.194	tryptophan catabolic process	NCG
GO:0008106	0	19	22	80	0.0396	-0.194	alcohol dehydrogenase (NADP+) activity	NCG
GO:1901654	22	40	0	59	4.48e-08	0.472	response to ketone	CG2	x
GO:0015146	0	19	22	80	0.0396	-0.194	pentose transmembrane transporter activity	NCG
GO:0015226	0	19	22	80	0.0396	-0.194	carnitine transmembrane transporter activity	NCG
GO:0015750	0	19	22	80	0.0396	-0.194	pentose transmembrane transport	NCG
GO:0015879	0	19	22	80	0.0396	-0.194	carnitine transport	NCG
GO:1901873	19	45	3	54	0.000325	0.327	regulation of post-translational protein modification	CG2	x
GO:0019441	0	19	22	80	0.0396	-0.194	tryptophan catabolic process to kynurenine	NCG
GO:0019442	0	19	22	80	0.0396	-0.194	tryptophan catabolic process to acetyl-CoA	NCG
GO:1901875	19	45	3	54	0.000325	0.327	positive regulation of post-translational protein modification	CG2	x
GO:0042436	0	19	22	80	0.0396	-0.194	indole-containing compound catabolic process	NCG
GO:0046218	0	19	22	80	0.0396	-0.194	indolalkylamine catabolic process	NCG
GO:0070189	0	19	22	80	0.0396	-0.194	kynurenine metabolic process	NCG
GO:1902603	0	19	22	80	0.0396	-0.194	carnitine transmembrane transport	NCG
GO:0004766	0	18	22	81	0.0405	-0.188	spermidine synthase activity	NCG
GO:1902021	22	52	0	47	4.33e-06	0.385	regulation of bacterial-type flagellum-dependent cell motility	CG2	x
GO:0008902	0	18	22	81	0.0405	-0.188	hydroxymethylpyrimidine kinase activity	NCG
GO:0010487	0	18	22	81	0.0405	-0.188	thermospermine synthase activity	NCG
GO:1902201	17	22	5	77	9.05e-07	0.475	negative regulation of bacterial-type flagellum-dependent cell motility	CG2
GO:1902601	22	61	0	38	8.77e-05	0.326	silver ion transmembrane transport	CG2	x
GO:1903136	20	64	2	35	0.0196	0.226	cuprous ion binding	CG2	x
GO:1903352	22	36	0	63	4.16e-09	0.505	L-ornithine transmembrane transport	CG2	x
GO:1990169	22	63	0	36	0.000185	0.314	stress response to copper ion	CG2	x
GO:1990827	19	21	3	78	6.06e-09	0.556	deaminase binding	CG2
GO:0043918	0	18	22	81	0.0405	-0.188	cadaverine aminopropyltransferase activity	NCG
GO:2000145	22	52	0	47	4.33e-06	0.385	regulation of cell motility	CG2	x
GO:2000146	17	22	5	77	9.05e-07	0.475	negative regulation of cell motility	CG2
GO:2001023	8	12	14	87	0.00523	0.282	regulation of response to drug	CG2

## Sheet: Table S7
Table S7 - Distribution of genes associated with enriched GO term in the Clinical Groups
(1) Enriched GO (Gene Onthology) terms identified in Clincal Groups respective to Non-Clinical Group. GO term annotations of genes were handled using GOATOOLS. Fisher's exact test was applied to identify significantly enriched functional terms (p value < 0.05). Fisher test was performed using the “psych” package from R.
(2) Number of genes associated with each functional GO term identified in genomes from Clinical Group 1 (CG1), Clinical Group 2 (CG2) and Non-Clinical Group (NCG).
*Empty rows represent genes that are not identified in some groups. Genes witout symbol are indicated with "-".
GO term (1)	Description	CG1		CG2		NCG
		Gene	Number of genes (2)	Gene	Number of genes (2)	Gene	Number of genes (2)
GO:0000064	L-ornithine transmembrane transporter activity	potE	24	potE	22	potE	36
GO:0001150	selenocysteine incorporation	norR	22	norR	20	fhlA	5
						norR	59
GO:0001151	lipid kinase activity	norR	22	norR	20	norR	59
GO:0001158	tRNA guanine ribose methylation	norR	22	norR	20	fhlA	5
						norR	59
GO:0001199	5'-deoxynucleotidase activity	cueR	22	cueR	22	cueR	60
GO:0001204	1,4-alpha-glucan branching enzyme activity	cueR	22	cueR	22	cueR	60
GO:0001514	4-aminobutyrate transaminase activity	selB	22	selB	13	selB	32
GO:0002953	deoxyribodipyrimidine photo-lyase activity	yfbR	23	yfbR	22	yfbR	88
GO:0003844	DNA photolyase activity	glgB	22	glgB	23	glgB	82
GO:0003867	L-serine ammonia-lyase activity	gabT	23	gabT	22	gabT	56
GO:0003871	RNA-3'-phosphate cyclase activity	metE	23	metE	22	metE	80
GO:0003904	acetyl-CoA carboxylase activity	phrB	23	phrB	22	cry	8
						cry1	2
						phrB	89
GO:0003913	acylphosphatase activity	phrB	23	phrB	22	cry	8
						cry1	2
						phrB	89
GO:0003963	adenylylsulfate kinase activity	rtcA	13			rtcA	1
GO:0003989	biotin carboxylase activity	accB	23	accB	22	accB	58
GO:0003998	branched-chain-amino-acid transaminase activity	acyP	23	acyP	22	acyP	65
GO:0004000	catalase activity	add	23	add	22	add	75
GO:0004020	chitin deacetylase activity	cysC	23	cysC	22	cysC	69
GO:0004096	dihydroorotase activity	katG	40	katG	44	ade	1
						katA	9
						katB	29
						katE	7
						katG	74
GO:0004125	formate-tetrahydrofolate ligase activity	selA	23	selA	14	selA	37
GO:0004145	glucosamine-6-phosphate deaminase activity	speG	21			speG	3
GO:0004155	inorganic diphosphatase activity	hmp	4	hmp	8	hmp	52
		nfnB	23	nfnB	22	nfnB	47
GO:0004329	isocitrate lyase activity	fhs	23	fhs	22	fhs	68
GO:0004342	alpha-1,4-glucosidase activity	agaS	21	agaS	6	agaS	4
GO:0004373	chitinase activity	glgA	20	glgA	22	glgA	78
GO:0004427	ornithine decarboxylase activity	ppa	22			ppa	5
						ppaC	1
GO:0004451	phosphoribosylaminoimidazole carboxylase activity	aceA	23	aceA	22	aceA	74
GO:0004489	porphobilinogen synthase activity	metF	23	metF	22	metF	95
GO:0004568	dihydrolipoyllysine-residue acetyltransferase activity	gbpA	16	gbpA	21	chiA	1
						gbpA	34
GO:0004586	ribokinase activity	speC	23	speC	22	speC	35
GO:0004638	spermidine synthase activity	purE	23	purE	22	purE	73
		purK	23	purK	22	purK	87
GO:0004655	sulfate adenylyltransferase activity	hemB	23	hemB	22	hemB	46
GO:0004730	sulfate adenylyltransferase (ATP) activity	psuG	22			psuG	27
GO:0004742	transketolase activity	aceF	24	aceF	22	aceF	86
GO:0004747	triglyceride lipase activity	rbsK	23	rbsK	22	rbsK	78
GO:0004766	tryptophan 2,3-dioxygenase activity	speE	22			speE	18
GO:0004779	calcium channel activity	cysD	23	cysD	22	cysD	69
		cysN	23	cysN	22	cysN	69
GO:0004781	amine transmembrane transporter activity	cysD	23	cysD	22	cysD	69
		cysN	23	cysN	22	cysN	69
GO:0004802	neurotransmitter transmembrane transporter activity	tktA	22			tktA	7
GO:0004833	water transmembrane transporter activity	kynA	22			kynA	17
GO:0005326	succinate:fumarate antiporter activity	emrE	21	ychM	22	emrE	3
		mdtJ	21			mdtJ	1
		ychM	23			ychM	70
GO:0005372	extracellular space	aqpZ	19	aqpZ	22	aqpZ	52
GO:0005375	chitin metabolic process	hyp	1	hyp	1
				cusC	1
GO:0005534	fumarate metabolic process	ytfQ	1	ytfQ	18	ytfQ	12
GO:0005615	purine nucleobase catabolic process					AMH	1
		sodC	22	sodC	8	sodC	14
GO:0006030	inosine catabolic process	hyp2	1			hyp2	26
						CHS4	2
		gbpA	16	gbpA	21	gbpA	34
GO:0006032	deoxyinosine catabolic process	hyp2	1			hyp2	26
		gbpA	16	gbpA	21	gbpA	34
GO:0006044	adenosine catabolic process	hyp3	20	hyp3	6	hyp3	4
						ade	1
		agaS	21	agaS	6	agaS	5
		nagA	21	nagA	24	nagA	4
GO:0006154	transposition, DNA-mediated	add	23	add	22	add	75
GO:0006231	aspartate biosynthetic process	thyA	23	thyA	24	thyA	38
GO:0006253	lysine catabolic process	dcd	23	dcd	22	dcd	69
GO:0006313	tryptophan catabolic process	-	34	-	2	-	9
						insB4	2
		insH6	12	insH6	4	insH6	13
		insI	1			insI	2
GO:0006451	amino-acid betaine metabolic process	selB	22	selB	13	selB	32
GO:0006482	amino-acid betaine catabolic process	cheB	1	cheB	19	cheB	20
				cadA	1
GO:0006554	NADPH regeneration	gabT	23	gabT	22	gabT	56
GO:0006554	NADPH regeneration					ldcC	2
GO:0006569	sulfur utilization	kynA	22			kynA	17
		caiB	21			kynU	4
		caiD	22			caiB	18
		fixA	21			caiD	21
						fixA	18
GO:0006598	polyphosphate biosynthetic process					patA	2
		speG	21			speG	3
GO:0006740	xenobiotic metabolic process	pntA	23	pntA	22	pntA	54
		pntB	3	pntB	21	pntB	55
GO:0006791	calcium ion transport	yecS	23	yecS	21	yecS	45
GO:0006797	copper ion transport	ppk	23	ppk	21	ppk	45
		ppx	23	ppx	22	ppx	46
GO:0006798	water transport	ppx	23	ppx	22	ppx	46
GO:0006799	neurotransmitter transport	ppk	23	ppk	21	ppk	45
GO:0006805	acetate transport	emrE	21			emrE	3
						paaA	2
						paaB	1
						paaC	2
						paaD	2
						paaE	1
						paaG	1
						paaJ	1
						paaK	1
						paaN	2
						paaX	2
						yjcS	2
GO:0006825	cellular calcium ion homeostasis	-	1	-	1
		copA	25	copA	22	copA	67
				cusC	1	nosZ	5
GO:0006833	cellular copper ion homeostasis	aqpZ	19	aqpZ	22	aqpZ	52
GO:0006836	intracellular sequestering of iron ion	emrE	21			emrE	3
		mdtJ	21			mdtJ	1
		proW	1			proW	30
		ychM	23	ychM	22	ychM	70
GO:0006878	chitin binding	-	1	-	1
				cusC	1
						cutC	1
GO:0006880	alcohol dehydrogenase (NADP+) activity	ftnA	23	ftnA	22	ftnA	67
GO:0007010	UDP-glucose:hexose-1-phosphate uridylyltransferase activity	vgrG1	14			rtxA	1
						vgrG	3
						vgrG1	1
GO:0007015	quercetin 2,3-dioxygenase activity					rtxA	1
						vgrG	3
		vgrG1	14			vgrG1	1
GO:0008022	actin polymerization or depolymerization	cheR	24	cheR	18	cheR	44
GO:0008061	protein dealkylation	gbpA	16	gbpA	21	gbpA	34
GO:0008127	spermidine biosynthetic process	yhhW	22	yhhW	21	yhhW	56
GO:0008154	thioredoxin peroxidase activity					rtxA	1
						vgrG	3
		vgrG1	14			vgrG1	1
GO:0008214	3'(2'),5'-bisphosphate nucleotidase activity	cheB	1	cheB	19	cheB	20
GO:0008216	N-acetylglucosamine-6-phosphate deacetylase activity	speC	23	speC	22	speC	35
		speE	22			speE	18
GO:0008295	pyridoxal kinase activity	speC	23	speC	22	speC	35
		speE	22			speE	18
GO:0008379	P-type cadmium transporter activity					bcp	1
		tpx	23	tpx	22	tpx	61
GO:0008441	potassium transmembrane transporter activity, phosphorylative mechanism	cysQ	23	cysQ	21	cysQ	84
GO:0008448	guanosine metabolic process					ade	1
						agaS	1
		nagA	21	nagA	24	nagA	4
GO:0008452	hexose transmembrane transport	rtcB	13			rtcB	1
GO:0008551	dihydroneopterin triphosphate 2'-epimerase activity	zntA	21			zntA	2
GO:0008556	L-arabinose isomerase activity	kdpA	16			kdpA	12
		kdpB	16			kdpB	1
		kdpC	16			kdpC	12
GO:0008645	ribulokinase activity	ytfQ	1	ytfQ	18	ytfQ	12
GO:0008719	NAD(P)+ transhydrogenase activity	folX	24	folX	22	folX	78
GO:0008733	NAD(P)+ transhydrogenase (AB-specific) activity	araA	1	araA	18	araA	12
GO:0008735	aspartate ammonia-lyase activity	caiB	21			caiB	18
		caiE	22			caiE	13
						paaY	2
GO:0008741	beta-lactamase activity	araB	1	araB	18	araB	12
GO:0008742	beta-phosphoglucomutase activity	araD	1	araD	18	araD	12
GO:0008746	carnitine racemase activity	pntA	23	pntA	22	pntA	54
GO:0008746	carnitine racemase activity	pntB	3	pntB	21	pntB	55
GO:0008750	cobalamin 5'-phosphate synthase activity	pntA	23	pntA	22	pntA	54
GO:0008750	cobalamin 5'-phosphate synthase activity	pntB	3	pntB	21	pntB	55
GO:0008800	dTDP-4-dehydrorhamnose 3,5-epimerase activity	ampC	15	ampC	22	ampC	29
GO:0008801	hydroxymethylpyrimidine kinase activity					pgmB	1
						ycjU	2
		yqaB	1	yqaB	18	yqaB	12
GO:0008809	nitric oxide dioxygenase activity	caiD	22			caiD	21
GO:0008818	phosphatidylglycerol-prolipoprotein diacylglyceryl transferase activity	cobS	23	cobS	22	cobS	76
GO:0008829	polyphosphate kinase activity	dcd	23	dcd	22	dcd	69
GO:0008830	protein-glutamate O-methyltransferase activity	rfbC	22	rfbC	23	rfbC	69
GO:0008961	trimethylamine-N-oxide reductase activity	lgt	23	lgt	22	lgt	38
GO:0008976	urease activity	ppk	23	ppk	21	ppk	45
GO:0008983	valine-pyruvate transaminase activity	cheR	24	cheR	18	cheR	44
GO:0009011	cyclic nucleotide catabolic process	glgA	20	glgA	22	glgA	78
GO:0009033	glucan catabolic process			dmsA2	7	dmsA2	1
		torA	24	torA	22	torA	65
GO:0009039	amine catabolic process	ureB	6			ureB	2
GO:0009042	oligosaccharide catabolic process	avtA	22			avtA	27
GO:0009214	trimethylamine-N-oxide reductase complex	-	1	-	22	-	6
GO:0009310	polyphosphate kinase complex	kynA	22			kynA	17
						kynU	4
						patA	2
		speG	21			speG	3
GO:0009322	carnitine metabolic process			dmsA2	7	dmsA2	1
		torA	24	torA	22	torA	65
GO:0009326	cyanate metabolic process	fdnI	39	fdnI	33	fdnI	39
GO:0009326	cyanate metabolic process	fdoH	39	fdoH	33	fdoH	39
GO:0009358	gamma-aminobutyric acid metabolic process	ppk	23	ppk	21	ppk	45
GO:0009437	detection of chemical stimulus	caiB	21			caiB	18
		caiD	22			caiD	21
		caiE	22			caiE	13
		fixA	21			fixA	18
		fixC	21			fixC	18
						paaY	2
GO:0009439	response to herbicide	cynX	14			cynS	6
						cynX	9
GO:0009440	response to iron ion	cynX	14			cynS	6
						cynX	9
GO:0009448	response to zinc ion	gabT	23	gabT	22	gabT	56
GO:0009450	pyrimidine deoxyribonucleotide salvage	gabT	23	gabT	22	gabT	56
GO:0009593	response to silver ion	kdpD	14			kdpD	1
GO:0009635	detoxification of copper ion	tktA	22			tktA	5
GO:0010039	detoxification of zinc ion					arnD	3
						arnF	3
						arnT	3
		ftnA	23	ftnA	22	ftnA	67
		hmuR	22	hmuR	20	hmuR	63
		tuf	3
				yfbR	22
						mntH	3
						sitA	4
						sitB	4
						sitC	4
						yfeD	4
GO:0010043	methionine-oxo-acid transaminase activity					sitC	4
						yfeD	4
		zntA	21			zntA	2
GO:0010139	cellular response to magnesium starvation	yfbR	23			yfbR	88
GO:0010272	thermospermine synthase activity	copA	25	copA	22	copA	67
				cusC	1	cusS	8
GO:0010273	regulation of plasminogen activation	copA	25	copA	22	copA	67
GO:0010312	positive regulation of plasminogen activation	zntA	21	cusC	1	zntA	2
GO:0010350	positive regulation of protein processing	phoQ	1	phoQ	23	phoQ	29
GO:0010487	rubredoxin-NAD+ reductase activity	speE	22			speE	18
GO:0015080	pentose transmembrane transporter activity	copA	25	copA	22	copA	67
GO:0015094	basic amino acid transmembrane transporter activity	zntA	21			zntA	2
GO:0015098	arginine transmembrane transporter activity	modA	23	modA	22	modA	28
		modC	23	modC	22	modC	27
GO:0015172	L-threonine transmembrane transporter activity	ychM	23	ychM	22	ychM	70
GO:0015183	uridine transmembrane transporter activity	ychM	23	ychM	22	ychM	70
GO:0015184	pyrimidine nucleoside transmembrane transporter activity	yecS	23	yecS	21	yecS	45
GO:0015199	carnitine transmembrane transporter activity	emrE	21			emrE	3
		mdtJ	21			mdtJ	1
GO:0015212	pantothenate transmembrane transporter activity	nupC	17			nupC	1
GO:0015213	water channel activity	nupC	17			nupC	1
GO:0015214	obsolete drug:proton antiporter activity	nupC	17			nupC	1
GO:0015220	peptide:proton symporter activity	emrE	21			emrE	3
		mdtJ	21			mdtJ	1
GO:0015226	secondary active monocarboxylate transmembrane transporter activity	caiT	21			caiT	18
GO:0015233	acetate:proton symporter activity	panF	21			panF	20
GO:0015250	calcium:cation antiporter activity	aqpZ	19	aqpZ	22	aqpZ	52
GO:0015307	ATPase-coupled monosaccharide transmembrane transporter activity	emrE	21			emrE	3
GO:0015333	ABC-type molybdate transporter activity	dtpA	23	dtpA	23	dtpA	44
						dtpB	3
GO:0015412	glutamate:sodium symporter activity	modA	23	modA	22	modA	28
		modC	23	modC	22	modC	27
GO:0015419	glutathione-regulated potassium exporter activity	cysA	1	cysA	24	cysA	32
GO:0015496	threonine efflux transmembrane transporter activity	potE	24	potE	22	potE	36
GO:0015503	carbohydrate-importing ATPase activity	kefB	23	kefB	22	kefB	33
GO:0015506	ABC-type D-ribose transporter activity	nupC	17			nupC	1
		mdtJ	21			mdtJ	1
GO:0015651	thiosulfate transport	caiT	21			caiT	18
		emrE	21			emrE	3
		mdtJ	21			mdtJ	1
GO:0015654	tellurite transport	pitA	23	pitA	22	pitA	30
GO:0015662	formate transport	-	1	-	1
		ATP6	1			ATP6	1
		copA	25	copA	22	copA	67
		kdpA	16			kdpA	12
		kdpB	16			kdpB	1
		kdpC	16			kdpC	12
		zntA	21			zntA	2
GO:0015689	pentose transmembrane transport	modA	23	modA	22	modA	28
		modC	23	modC	22	modC	27
GO:0015692	D-ribose transmembrane transport	zntA	21			zntA	2
GO:0015709	galactose transmembrane transport	cysP	1	cysP	22	cysP	30
GO:0015710	acidic amino acid transport	pitA	23	pitA	22	pitA	30
GO:0015757	L-cystine transport	ytfQ	1	ytfQ	18	ytfQ	12
GO:0015800	ornithine transport	ychM	23	ychM	22	ychM	70
GO:0015810	spermidine transport	ychM	23	ychM	22	ychM	70
GO:0015811	cytidine transport	yecS	23	yecS	21	yecS	45
GO:0015822	uridine transport	potE	24	potE	22	potE	36
GO:0015848	pantothenate transmembrane transport	mdtJ	21			mdtJ	1
GO:0015861	glucosidase activity	nupC	17			nupC	1
GO:0015862	formate oxidation	nupC	17			nupC	1
GO:0015864	cell growth	nupC	17			nupC	1
GO:0015879	pyrimidine-nucleoside phosphorylase activity	caiT	21			caiT	18
GO:0015887	S-acetyltransferase activity	panF	21			panF	20
GO:0015944	P-type zinc transporter activity	fdnI	39	fdnI	33	fdnI	39
		fdoH	39	fdoH	33	fdoH	39
GO:0016049	oxidoreductase activity, acting on NAD(P)H, NAD(P) as acceptor	accB	23	accB	22	accB	58
GO:0016418	oxidoreductase activity, acting on a sulfur group of donors, cytochrome as acceptor	aceF	24	aceF	22	aceF	86
GO:0016421	oxidoreductase activity, acting on paired donors, with incorporation or reduction of molecular oxygen, NAD(P)H as one donor, and incorporation of two atoms of oxygen into one donor	accB	23	accB	22	accB	58
GO:0016463	hydrolase activity, acting on carbon-nitrogen (but not peptide) bonds, in cyclic amides	zntA	21			zntA	2
GO:0016652	ligase activity, forming carbon-carbon bonds	pntA	23	pntA	22	pntA	54
		pntB	3	pntB	21	pntB	55
		nrfA	23	nrfA	22	garK	2
		nrfB	23	nrfB	21	norB	4
		nrfC	23	nrfC	21	nrfA	41
						nrfB	94
						nrfC	97
						torZ	1
GO:0016669	nitric oxide reductase activity	-	24	-	22	-	74
GO:0016885	isopeptide cross-linking via N6-(L-isoglutamyl)-L-lysine	accB	23	accB	22	accB	58
GO:0018104	protein dehydration	ybiS	23	ybiS	22	ybiS	67
GO:0018149	isopeptide cross-linking					gerQ	1
						rtxA	1
						vgrG	3
		vgrG1	14			vgrG1	1
GO:0018153	protein deamination					gerQ	1
						rtxA	1
						vgrG	3
		vgrG1	14			vgrG1	1
GO:0018169	protein-chromophore linkage	rimK	44	rimK	44	rimK	121
GO:0018199	C-terminal protein amino acid modification					gerQ	1
						rtxA	1
						vgrG	3
		vgrG1	14			vgrG1	1
GO:0018249	alcohol dehydrogenase [NAD(P)+] activity	hypE	23	hypE	22	hypE	89
GO:0018262	NAD(P)H nitroreductase activity					gerQ	1
						rtxA	1
						vgrG	3
		vgrG1	14			vgrG1	1
GO:0018277	trinitrotoluene metabolic process	cheB	1	cheB	19	cheB	20
GO:0018298	2,4,6-trinitrotoluene metabolic process	phrB	23	phrB	22	phrB	87
GO:0018410	host cellular component	rimK	44	rimK	44	rimK	121
GO:0018545	glyoxalase III activity	nfnB	23	nfnB	22	nfnB	47
GO:0018973	dTDP-4-amino-4,6-dideoxygalactose transaminase activity	nfnB	23	nfnB	22	nfnB	47
GO:0018974	lactate biosynthetic process	nfnB	23	nfnB	22	nfnB	47
GO:0018995	D-ribose catabolic process					-	2
				rtxA	2	rtxA	1
						vgrG	3
		vgrG1	14			vgrG1	1
				groL	1
GO:0019012	L-lyxose metabolic process	-	2	-	3	-	9
		intA	5	intA	10	intA	22
GO:0019180	tryptophan catabolic process to kynurenine	wecE	1	wecE	2
GO:0019303	L-lysine catabolic process					rbsD	12
		rbsK	23	rbsK	22	rbsK	78
GO:0019324	L-idonate metabolic process	araD	1	araD	18	araD	12
GO:0019326	arabinose metabolic process	nfnB	23	nfnB	22	nfnB	47
GO:0019441	arabinose catabolic process	kynA	22			kynA	17
						kynU	4
GO:0019442	L-arabinose catabolic process to xylulose 5-phosphate	kynA	22			kynA	17
GO:0019477	L-arabinose catabolic process	gabT	23	gabT	22	gabT	56
GO:0019566	oxygen binding	araA	1	araA	18	araA	12
		araB	1	araB	18	araB	12
		araD	1	araD	18	araD	12
GO:0019568	L-ascorbic acid metabolic process	araA	1	araA	18	araA	12
		araB	1	araB	18	araB	12
		araD	1	araD	18	araD	12
GO:0019569	cytosine metabolic process	araA	1	araA	18	araA	12
		araB	1	araB	18	araB	12
		araD	1	araD	18	araD	12
GO:0019572	thymine metabolic process	araA	1	araA	18	araA	12
		araB	1	araB	18	araB	12
		araD	1	araD	18	araD	12
GO:0019645	actin filament-based process					narG	1
						narH	1
		nrfA	23	nrfA	22	nrfA	41
		nrfB	23	nrfB	21	nrfB	94
						yhjA	1
GO:0019852	actin filament depolymerization	araD	1	araD	18	araD	12
GO:0030029	cellulose catabolic process					rtxA	1
						vgrG	3
		vgrG1	14			vgrG1	1
GO:0030036	carbohydrate binding					rtxA	1
						vgrG	3
		vgrG1	14			vgrG1	1
GO:0030042	host cell cytoplasm					rtxA	1
						vgrG	3
		vgrG1	14			vgrG1	1
				cbrC	9	cbrC	5
GO:0030246	alpha-glucan catabolic process					pyk	1
						rbsB	11
		ytfQ	1	ytfQ	18	ytfQ	12
GO:0030430	potassium ion-transporting ATPase complex			-	2	-	2
						vgrG	3
				groL	1	vgrG1	1
		vgrG1	14
GO:0030523	extrinsic component of external side of plasma membrane	aceF	24	aceF	22	aceF	86
GO:0030973	extrinsic component of periplasmic side of plasma membrane	modA	23	modA	22	modA	28
GO:0031004	transposition	kdpA	16			kdpA	12
		kdpB	16			kdpB	1
GO:0031232	pyrimidine nucleotide salvage	hybC	23	hybC	22	hybC	91
		hybO	23	hybO	22	hybO	91
GO:0031236	DNA methylation on cytosine	hybC	23	hybC	22	hybC	91
		hybO	23	hybO	22	hybO	91
GO:0031400	regulation of beta-glucan metabolic process	cheA	21	cheA	19	cheA	45
GO:0032101	regulation of beta-glucan biosynthetic process	-	1	-	1
		cheA	21	cheA	19	cheA	45
						CLIPC6	1
GO:0032196	aminophosphonate metabolic process	-	34	-	3	-	9
						insB4	2
		insF	10	insF	3	insF	7
		insH6	12	insH6	4	insH6	13
		insI	1			insI	2
GO:0032262	cysteine transmembrane transporter activity	yfbR	23	yfbR	22	yfbR	88
GO:0032950	host intracellular part					-	1
		mdoD	1	mdoD	22	mdoD	30
GO:0032951	5-(carboxyamino)imidazole ribonucleotide mutase activity					-	1
		mdoD	1	mdoD	22	mdoD	30
GO:0033051	5-(carboxyamino)imidazole ribonucleotide synthase activity	-	1	-	32	-	27
GO:0033229	nicotinamide riboside transmembrane transporter activity	yecS	23	yecS	21	yecS	45
GO:0033643	nicotinamide riboside transport			-	2	-	2
						rtxA	1
						vgrG	3
		vgrG1	14			vgrG1	1
				groL	1
GO:0033646	chromate reductase activity			-	2	-	2
						vgrG	3
		vgrG1	14			vgrG1	1
				groL	1
GO:0034023	L-amino acid efflux transmembrane transporter activity	purE	23	purE	22	purE	73
GO:0034028	UDP-glucosyltransferase activity	purK	23	purK	22	purK	87
GO:0034257	regulation of dephosphorylation	pnuC	22	pnuC	1	pnuC	4
GO:0034258	regulation of protein dephosphorylation	pnuC	22	pnuC	1	pnuC	4
GO:0035251	selenocysteine insertion sequence binding	glgA	20	glgA	22	glgA	78
GO:0035303	zymogen binding	cheA	21	cheA	19	cheA	45
				pstA	1	pstA	27
						pstB	1
						pstC	1
						pstS	1
GO:0035304	acetate transmembrane transport	cheA	21	cheA	19	cheA	45
GO:0035306	copper ion transmembrane transport	cheA	21	cheA	19	cheA	45
GO:0035307	vitamin transmembrane transport	cheA	21	cheA	19	cheA	45
GO:0035326	aspartic acid methylthiotransferase activity	norR	22	norR	20	fhlA	5
						norR	59
GO:0035368	isoguanine deaminase activity	selB	22	selB	13	selB	32
GO:0035375	thiosulfate binding	tuf	3
GO:0035434	formate dehydrogenase (quinone) activity	-	1	-	1
		copA	25	copA	22	copA	67
				cusC	1
GO:0035461	anchored component of cell outer membrane	panF	21			panF	20
GO:0035599	anchored component of periplasmic side of cell outer membrane	rimO	23	rimO	22	rimO	40
GO:0036173	growth	cysP	1	cysP	22	cysP	30
GO:0036245	regulation of locomotion	tktA	22		33	tktA	5
GO:0036397	negative regulation of locomotion	fdnI	39	fdnI	33	fdnI	39
		fdoH	39	fdoH	5	fdoH	39
GO:0036405	fluid transport			ymbA	5
GO:0036406	5-methyltetrahydropteroyltri-L-glutamate-dependent methyltransferase activity			ymbA	1
GO:0040007	nitrite reductase (cytochrome, ammonia-forming) activity			-	22	-	1
		accB	23	accB	1	accB	58
		prmC	2
		tuf	3
						AMH	1
						pgmB	1
						rfbA	2
						surf1	1
GO:0040012	cellular biogenic amine catabolic process	-	1	-	19
		cheA	21	cheA	18	cheA	45
						yeaI	3
		yeaJ	1	yeaJ	1	yeaJ	10
						yfiN	8
GO:0040013	carnitine catabolic process	-	1	-	18
						yeaI	3
		yeaJ	1	yeaJ	22	yeaJ	10
						yfiN	8
GO:0042044	indole-containing compound catabolic process	aqpZ	19	aqpZ	22	aqpZ	52
GO:0042085	deoxyguanosine metabolic process	metE	23	metE	22	metE	80
GO:0042219	benzene-containing compound metabolic process	caiB	21			caiB	18
		caiD	22			caiD	21
		fixA	21			fixA	18
GO:0042279	hydrogen peroxide metabolic process	nrfA	23	nrfA	21	nrfA	41
		nrfB	23	nrfB	21	nrfB	94
		nrfC	23	nrfC	22	nrfC	97
GO:0042402	hydrogen peroxide catabolic process	kynA	22			kynA	17
						kynU	4
						patA	2
		speG	21			speG	3
GO:0042413	pyridoxal metabolic process	caiB	21			caiB	18
		caiD	22			caiD	21
		fixA	21			fixA	18
GO:0042436	tripeptide transmembrane transporter activity	kynA	22			kynA	17
						kynU	4
GO:0042537	hypoxanthine salvage					galD	1
		kynA	22			kynA	17
						kynU	4
		nfnB	23	nfnB	44	nfnB	47
						paaA	2
						paaB	1
						paaC	2
						paaD	2
						paaE	1
						paaG	1
						paaJ	1
						paaK	1
						paaN	2
						paaX	2
GO:0042743	DNA synthesis involved in double-strand break repair via homologous recombination					katA	9
						katB	29
						katE	7
		katG	40	katG	44	katG	74
						yhjA	1
GO:0042744	sulfate binding					katA	9
						katB	29
						katE	7
		katG	40	katG	23	katG	74
GO:0042937	maintenance of DNA repeat elements	dtpA	23	dtpA	22	dtpA	44
						dtpB	3
GO:0043103	host intracellular region	add	23	add	14	add	75
GO:0043150	host cell	recT	1	recT	22	recT	7
GO:0043199	deoxyribonuclease V activity	cysP	1	cysP	2	cysP	30
		sbp	1	sbp	2	sbp	12
GO:0043570	acetate:cation symporter activity	cas1	6			cas1	1
		ygbF	6
GO:0043571	cadaverine aminopropyltransferase activity	cas1	6			cas1	1
		ygbF	6
GO:0043656	obsolete other organism			-	1	-	2
				groL	2
						vgrG	3
		vgrG1	14			vgrG1	1
GO:0043657	other organism cell			-	1	-	2
				groL	21
						rtxA	1
						vgrG	3
		vgrG1	14			vgrG1	1
GO:0043737	other organism part	nfi	8			nfi	1
GO:0043751	cellular polysaccharide catabolic process	ppk	23	ppk	2	ppk	45
GO:0043918	DNA topoisomerase binding	speE	22			speE	18
GO:0044215	[Ni-Fe] hydrogenase complex			-	1	-	2
				groL	2
						rtxA	1
						vgrG	3
		vgrG1	14			vgrG1	1
GO:0044216	N-acetylglucosamine kinase activity			-	1	-	2
				groL	2
						rtxA	1
						vgrG	3
		vgrG1	14			vgrG1	1
GO:0044217	uridine nucleosidase activity			-	1	-	2
				groL	8
						rtxA	1
						vgrG	3
		vgrG1	14			vgrG1	1
GO:0044421	negative regulation of fatty acid metabolic process					AMH	1
		sodC	22	sodC	22	sodC	14
GO:0044547	dCTP metabolic process	yjhX	21			yjhX	1
GO:0044569	dTMP metabolic process	hyaC	23	hyaC	22	hyaC	90
GO:0044569	dTMP metabolic process	hybC	23	hybC	6	hybC	91
GO:0045127	deoxyinosine metabolic process	-	20	-	22	-	4
GO:0045437	hypoxanthine metabolic process	rihA	23	rihA	22	rihA	85
GO:0046065	inosine biosynthetic process	dcd	23	dcd	24	dcd	69
GO:0046073	guanosine catabolic process	thyA	23	thyA	22	thyA	38
GO:0046100	purine deoxyribonucleoside catabolic process	add	23	add	22	add	75
						ade	1
						xdhB	7
GO:0046101	purine ribonucleoside catabolic process	add	23	add	22	add	75
						ade	1
GO:0046102	L-idonate catabolic process	add	23	add	22	add	75
		xapA	1			xapA	35
GO:0046103	indolalkylamine catabolic process	add	23	add	22	add	75
GO:0046130	gluconokinase activity	add	23	add	22	add	75
		xapA	1			xapA	35
GO:0046218	L-arabinose metabolic process	kynA	22			kynA	17
						kynU	4
GO:0046256	colanic acid metabolic process	nfnB	23	nfnB	22	nfnB	47
GO:0046260	L-lysine metabolic process	nfnB	23	nfnB	22	nfnB	47
GO:0046263	glucosyltransferase activity	nfnB	23	nfnB	21	nfnB	47
GO:0046348	response to cadmium ion	-	1			-	26
						ade	1
						agaS	1
		gbpA	16	gbpA	18	gbpA	34
						nanE	6
						nanK	6
GO:0046373	lipid phosphorylation	araA	1	araA	18	araA	12
		araB	1	araB	18	araB	12
		araD	1	araD	22	araD	12
GO:0046440	protein carbamoylation	gabT	23	gabT	22	gabT	56
GO:0046527	5-aminovalerate transaminase activity	glgA	20	glgA	22	glgA	78
						malZ	2
GO:0046566	inosine nucleosidase activity	ygiD	23			ygiD	3
GO:0046686	glucosamine kinase activity					clpC	1
		COX1	2			COX1	2
						ygiW	2
		zntA	21			zntA	2
GO:0046892	monosaccharide binding	hypE	23	hypE	22	hypE	89
GO:0046944	pseudouridine kinase activity	hypF	23	hypF	22	hypF	89
GO:0047589	ribosylpyrimidine nucleosidase activity	gabT	23	gabT	22	gabT	56
GO:0047931	undecaprenyl-diphosphatase activity	gspK	22	gspK	18	gspK	85
GO:0048029	GMP 5'-nucleotidase activity					rbsB	11
GO:0048029	GMP 5'-nucleotidase activity	ytfQ	1	ytfQ	22	ytfQ	12
GO:0050225	positive chemotaxis	yeiI	22			yeiI	26
GO:0050263	regulation of chemotaxis	rihA	23	rihA	22	rihA	85
GO:0050338	quaternary ammonium group binding	-	24	-	21	-	74
GO:0050380	carnitine-CoA ligase activity	pgpB	23	pgpB	1	pgpB	67
GO:0050380	carnitine-CoA ligase activity			uppP	1	uppP	1
GO:0050920	obsolete coenzyme transport	-	1	-	19
		cheA	21	cheA	6	cheA	45
GO:0051108	obsolete cofactor catabolic process	caiC	22			caiC	21
GO:0051109	maintenance of location	caiC	22			caiC	21
						agaS	1
						exuT	1
		kbaZ	21	kbaZ	18	kbaZ	4
						rbsA	12
						rbsB	12
						rbsC	11
						rbsD	13
						xylE	5
		ytfQ	1	ytfQ	18	ytfQ	12
GO:0051167	protein depolymerization	araA	1	araA	18	araA	12
		araB	1	araB	18	araB	12
		araD	1	araD	44	araD	12
GO:0051182	regulation of cellular component movement	panF	21			panF	20
GO:0051185	beta-glucan catabolic process	panF	21			panF	20
GO:0051187	response to nitrosative stress					katA	9
						katB	29
						katE	7
		katG	40	katG	1	katG	74
GO:0051235	response to methylglyoxal					BCL3	3
		-	1	-	22
		ftnA	23	ftnA	22	ftnA	67
GO:0051238	detection of stimulus	ftnA	23	ftnA	19	ftnA	67
GO:0051261	maintenance of location in cell					rtxA	1
						vgrG	3
		vgrG1	14			vgrG1	1
GO:0051270	cellular oligosaccharide metabolic process	cheA	21	cheA	18	cheA	45
						ycdT	10
						yeaI	3
		yeaJ	1	yeaJ	2	yeaJ	10
						yfiN	8
GO:0051595	diguanylate cyclase activity			hchA	22	hchA	4
		kefB	23	kefB	22	kefB	33
GO:0051606	oxidoreductase activity, acting on the aldehyde or oxo group of donors, with a quinone or similar compound as acceptor	kdpD	14			kdpD	1
GO:0051651	ADP-dependent NAD(P)H-hydrate dehydratase activity					BCL3	3
		ftnA	23	ftnA	22	ftnA	67
GO:0051920	copper ion homeostasis					bcp	1
		tpx	23	tpx	33	tpx	61
GO:0052738	copper ion export	fdnI	39	fdnI	33	fdnI	39
		fdoH	39	fdoH	22	fdoH	39
						poxB	3
GO:0052855	detoxification of inorganic compound	nnrD	23	nnrD	22	nnrD	85
GO:0052856	negative regulation of small molecule metabolic process	nnrD	23	nnrD	22	nnrD	85
GO:0052857	oligopeptidase activity	nnrD	23	nnrD	1	nnrD	85
GO:0055070	nitric oxide binding	-	1	-	1
				cusC	13	cutC	1
		ndh	22	ndh	1	ndh	46
GO:0060003	calcium ion transmembrane transport	-	1	-	22
		copA	25	copA	1	copA	67
				cusC	22
GO:0061687	regulation of protein processing	copA	25	copA	1	copA	67
				cusC	22
GO:0070012	L-aspartate transmembrane transport	ptrB	23	ptrB	20	ptrB	67
GO:0070026	hydrogen sulfide metabolic process	norR	22	norR	44	norR	59
GO:0070189	hydrogen sulfide biosynthetic process	kynA	22			kynA	17
						kynU	4
GO:0070739	dihydromonapterin reductase activity	rimK	44	rimK	22	rimK	121
GO:0070778	cellular response to copper ion	ychM	23	ychM	20	ychM	70
GO:0070813	cellular response to iron ion	-	22	-	20	-	82
GO:0070814	cellular response to silver ion	-	22	-	19	-	82
GO:0070988	cellular response to nitrosative stress	cheB	1	cheB	22	cheB	20
GO:0071172	cellular response to nitric oxide	folM	23	folM	22	folM	86
GO:0071280	bacterial-type flagellum-dependent swarming motility	copA	25	copA	22	copA	67
						cusS	8
GO:0071281	modified amino acid transmembrane transporter activity	ftnA	23	ftnA	20	ftnA	67
		hmuR	22	hmuR	22	hmuR	63
						mntH	3
						sitA	4
						sitB	4
						sitC	4
						yfeD	4
GO:0071292	toluene-containing compound metabolic process	copA	25	copA	22	copA	67
						cusS	8
GO:0071466	toluene-containing compound catabolic process	emrE	21			emrE	3
						paaA	2
						paaB	1
						paaC	2
						paaD	2
						paaE	1
						paaG	1
						paaJ	1
						paaK	1
						paaN	2
						paaX	2
						yjcS	2
GO:0071978	cellular response to paraquat	ycdX	23	ycdX	21	ycdX	83
GO:0072349	C-5 methylation of cytosine	caiT	21			caiT	18
		emrE	21			emrE	3
		mdtJ	21			mdtJ	1
		panF	21			panF	20
		yecS	23	yecS	22	yecS	45
GO:0072490	vitamin transmembrane transporter activity	nfnB	23	nfnB	22	nfnB	47
GO:0072491	phosphatidylglycerol-phosphatidylethanolamine phosphatidyltransferase activity	nfnB	23	nfnB	10	nfnB	47
GO:0072747	alpha-glucosidase activity	tktA	22			tktA	5
GO:0072756	selenocysteinyl-tRNA(Sec) biosynthetic process	tktA	22			tktA	5
GO:0090482	stress response to metal ion	panF	21			panF	20
GO:0090483	sequestering of iron ion	clsC	22	clsC	14	clsC	42
GO:0090533	tRNA 5-carboxymethoxyuridine methyltransferase activity	kdpA	16			kdpA	12
		kdpB	16			kdpB	1
GO:0097056	tRNA 2'-O-methyltransferase activity	selA	23	selA	22	selA	37
GO:0097435	guanosine-containing compound catabolic process					rtxA	1
						vgrG	3
		vgrG1	14			vgrG1	1
GO:0097501	glucosamine-containing compound metabolic process					clpC	1
		copA	25	copA	1	copA	67
						ybaT	3
		zntA	21			zntA	2
				cusC	22
GO:0097577	glucosamine-containing compound catabolic process	ftnA	23	ftnA	21	ftnA	67
GO:0097697	xylulose 5-phosphate biosynthetic process	cmoM	21	cmoM	22	cmoM	68
GO:0098809	response to chloramphenicol					nirB	1
						nirD	1
		nrfA	23	nrfA	21	nrfA	41
		nrfB	23	nrfB	21	nrfB	94
		nrfC	23	nrfC	6	nrfC	97
GO:1901071	response to ketone	-	21	-	6	-	30
		agaS	21	agaS	21
						ade	1
						agaS	5
						CHS4	2
		gbpA	16	gbpA	24	gbpA	34
		nagA	21	nagA	21	nagA	4
GO:1901072	cellular response to ketone	-	1			-	26
						ade	1
						agaS	1
		gbpA	16	gbpA	18	gbpA	34
GO:1901159	regulation of post-translational protein modification	araA	1	araA	18	araA	12
		araB	1	araB	18	araB	12
		araD	1	araD	22	araD	12
GO:1901322	positive regulation of post-translational protein modification	tktA	22			tktA	5
GO:1901359	regulation of bacterial-type flagellum-dependent cell motility	modA	23	modA	2	modA	28
GO:1901562	L-arginine transport	tktA	22			tktA	5
GO:1901654	negative regulation of bacterial-type flagellum-dependent cell motility			hchA	22	hchA	4
		kefB	23	kefB	19	kefB	33
		tktA	22			tktA	5
GO:1901655	silver ion transmembrane transport	tktA	22			tktA	5
GO:1901873	carnitine transmembrane transport	cheA	21	cheA	19	cheA	45
		cheW	1	cheW	19	cheW	20
GO:1901875	cuprous ion binding	cheA	21	cheA	19	cheA	45
		cheW	1	cheW	19	cheW	20
GO:1902021	xanthosine metabolic process	cheA	21	cheA	18	cheA	45
						yeaI	3
		yeaJ	1	yeaJ	18	yeaJ	10
						yfiN	8
GO:1902201	regulation of protein maturation					yeaI	3
		yeaJ	1	yeaJ	22	yeaJ	10
						yfiN	8
GO:1902601	positive regulation of protein maturation	copA	25	copA	20	copA	67
GO:1902603	L-ornithine transmembrane transport	caiT	21			caiT	18
GO:1903136	spermidine transmembrane transport	-	22	-	22	-	82
GO:1903352	basic amino acid transmembrane transport	potE	24	potE	22	potE	36
GO:1903711	deaminase binding	mdtJ	21			mdtJ	1
GO:1990169	stress response to copper ion					clpC	1
		copA	25	copA	1	copA	67
						ybaT	3
				cusC	19
GO:1990359	stress response to zinc ion	zntA	21			zntA	2
GO:1990827	deaminase binding	cheB	1	cheB	19	cheB	20
GO:2000145	regulation of cell motility	cheA	21	cheA	18	cheA	45
						yeaI	3
		yeaJ	1	yeaJ	18	yeaJ	10
						yfiN	8
GO:2000146	negative regulation of cell motility					yeaI	3
		yeaJ	1	yeaJ	18	yeaJ	10
						yfiN	8

## Sheet: Table S8
Table S8 - Distribution of homologous genes annotated and non-annotated into significantly overrepresented GO term in Clinical Groups (CG).
Number of homologous genes annotated and non annotated into a functional GO terms in each group (Clinical Groups 1 (CG1), Clinical Group 2 (CG2), and Non-Clinical group (NCG)). A maximum e-value of 0.001, a minimum protein sequence identity of 30 %, and a minimum query coverage of 70 % were set as the threshold for homology.
Note that the number of genes assigned to a certain group could be greater than the number of genomes in the group if there is multiple paralogous of a certain gene.
	Annotated in at least one GO term			Non annotated in any GO term
Gene	CG1 (total = 23 genomes)	CG2 (total = 22 genomes)	NCG (total = 99 genomes)	CG1 (total = 23 genomes)	CG2 (total = 22 genomes)	NCG (total = 99 genomes)
accB	23	22	58	0	0	0
aceA	23	22	74	0	0	40
aceF	24	22	86	0	0	23
acyP	23	22	65	0	0	0
add	23	22	75	0	0	27
agaS	21	6	4	0	0	0
ampC	15	22	29	0	0	44
aqpZ	19	22	52	0	0	2
araA	1	18	12	0	0	0
araB	1	18	12	0	2	0
araD	1	18	12	0	0	0
ATP6	1	0	1	0	0	0
avtA	22	0	27	0	0	0
cadA	0	1	0	1	4	5
caiB	21	0	18	0	0	0
caiC	22	0	21	0	0	0
caiD	22	0	21	0	0	0
caiE	22	0	13	0	0	0
caiT	21	0	18	0	0	0
cas1	6	0	1	11	4	20
cbrC	0	9	5	0	0	0
cheA	21	19	45	23	23	102
cheB	1	19	20	0	0	0
cheR	24	18	44	0	0	0
cheW	1	19	20	45	22	123
clsC	22	10	42	0	0	0
cmoM	21	21	68	0	0	0
cobS	23	22	76	3	4	38
copA	25	22	67	1	14	40
COX1	2	0	2	0	0	0
cueR	22	22	60	1	6	4
cusC	0	1	1	0	2	3
cynX	14	0	9	22	3	30
cysA	1	24	32	1	0	11
cysC	23	22	69	0	0	41
cysD	23	22	69	0	0	37
cysN	23	22	69	0	0	40
cysP	1	22	30	0	0	2
cysQ	23	21	84	24	22	100
dcd	23	22	69	0	0	2
dmsA2	0	7	1	17	4	97
dtpA	23	23	44	0	0	0
emrE	21	0	3	0	0	1
fdnI	39	33	39	0	0	0
fdoH	39	33	39	0	0	0
fhs	23	22	68	0	0	0
fixA	21	0	18	0	0	0
fixC	21	0	18	0	0	0
folM	23	22	86	0	0	0
folX	24	22	78	0	0	42
ftnA	23	22	67	0	0	0
gabT	23	22	56	0	0	24
gbpA	16	21	34	0	0	0
glgA	20	22	78	2	0	0
glgB	22	23	82	0	0	0
groL	0	1	0	0	0	0
gspK	22	22	85	0	1	1
hchA	0	2	4	0	0	0
hemB	23	22	46	23	22	98
hmp	4	8	52	18	0	28
hmuR	22	20	63	0	0	0
hyaC	23	22	90	0	0	0
hybC	23	22	91	0	0	0
hybO	23	22	91	0	0	0
hypE	23	22	89	0	0	0
hypF	23	22	2	0	0	0
insF	10	3	7	0	0	0
insH6	12	4	13	0	0	0
insI	1	0	2	0	0	0
intA	5	10	22	3	0	1
katG	40	44	74	1	0	20
kbaZ	21	6	4	0	0	0
kdpA	16	0	12	0	0	0
kdpB	16	0	1	0	0	12
kdpC	16	0	12	0	0	1
kdpD	14	0	1	1	22	38
kefB	23	22	33	23	22	93
kynA	22	0	17	0	0	0
lgt	23	22	38	1	0	99
mdoD	1	22	30	0	0	0
mdtJ	21	0	1	0	0	0
metE	23	22	80	1	0	52
metF	23	22	95	0	0	0
modA	23	22	28	23	22	87
modC	23	22	27	0	0	0
nagA	21	24	4	23	4	91
ndh	22	13	46	23	21	106
nfi	8	0	1	1	0	0
nfnB	23	22	47	0	0	62
nnrD	23	22	85	0	0	5
norR	22	20	59	0	0	39
nrfA	23	22	41	0	0	65
nrfB	23	21	94	0	0	0
nrfC	23	21	97	0	0	0
nupC	17	0	1	0	0	0
panF	21	0	20	0	0	0
pgpB	23	21	67	0	0	0
phoQ	1	23	29	23	22	94
phrB	23	22	89	0	0	0
pitA	23	22	30	0	0	0
pntA	23	22	54	0	0	47
pntB	3	21	55	20	0	48
pnuC	22	1	4	24	22	110
potE	24	22	36	0	0	4
ppa	22	0	5	0	0	0
ppk	23	21	45	0	0	0
ppx	23	22	46	0	0	0
prmC	2	0	0	0	0	0
proW	1	0	30	0	0	0
pstA	0	1	27	23	22	101
psuG	22	0	27	0	0	0
ptrB	23	22	67	0	0	1
purE	23	22	73	0	0	41
purK	23	22	87	0	0	0
rbsK	23	22	78	0	0	23
recT	1	14	7	0	0	0
rfbC	22	23	69	4	2	26
rihA	23	22	85	0	0	1
rimK	44	44	121	0	0	14
rimO	23	22	40	0	0	0
rtcA	13	0	1	0	0	0
rtcB	13	0	1	15	0	3
sbp	1	2	12	0	0	0
selA	23	14	37	0	0	1
selB	22	13	32	0	0	1
sodC	22	8	14	0	0	1
speC	23	22	35	0	0	0
speE	22	0	18	26	22	100
speG	21	0	3	24	2	15
thyA	23	24	38	0	2	1
tktA	22	0	7	0	0	0
torA	24	22	65	0	0	0
tpx	23	22	61	0	0	1
tuf	3	0	0	51	51	218
uppP	0	1	1	23	21	114
ureB	6	0	2	0	0	0
vgrG1	14	0	1	0	0	0
wecE	1	2	0	0	0	0
xapA	1	0	35	0	0	3
ybiS	23	22	67	0	0	0
ycdX	23	22	83	0	0	0
ychM	23	22	70	0	0	0
yeaJ	0	18	10	0	0	0
yecS	23	21	45	0	0	0
yeiI	22	0	26	0	0	0
yfbR	23	22	88	0	0	0
ygbF	6	0	0	0	0	0
ygiD	23	0	3	0	0	0
yhhW	22	21	56	0	0	1
yjhX	21	0	1	0	0	0
ymbA	1	5	0	0	0	0
yqaB	1	18	12	0	0	0
ytfQ	1	18	12	0	0	0
zntA	21	0	2	0	0	0

## Sheet: Table S9
Table S9 - Plasmids in Shewanella spp. genomes
(1) Organism name with its assembly accession number.
(2) Source is indicated based on color code as referenced at the bottom of the table.
(3) Number (no.) of plasmids detected using tblastn, blastp and PSI-BLAST against the complete set of genomes analyzed in the present study. Blastn was used to compare complete plasmid sequences against the dataset when needed. See Materials and methods section for details.
(4) Plasmid nucleotide accession number from NCBI is indicated. The nucleotide sequence accession number of contigs identified as plasmids are indicated between brackets.
(5) Coordinates in which the Rep sequence was found.
(6) Best-hit identity values obtained by blast against replicases from Tabla S2
Genomes (1)	Source (2)	no. Plasmids (3)	Name of Plasmid	Plasmid / contig nucleotide accession number (4)	Size (bp)	Rep protein accession number	Protein accession number of query best hit	Location (5)	Query coverage	Protein identity (6)
Shewanella sp. SNU WT4 GCA_006494715.1		1		NZ_CP041152	63478	N/A	N/A
Shewanella khirikhana TH2012 GCA 003957745.1		1	pSTH1	NZ_CP020374.1	50369	N/A	N/A
Shewanella algae KC-Na-R1 GCA_003721455.1		1	pKC-Na-R1	NZ_CP033574	167144	WP_086903435.1	ABK50444.1	23629..24492	75	33.22
Shewanella algae JCM 14758 GCF_000614935.1		1		(BALL01000004.1)	(156905)	N/A	ASK71507.1	28236..29333	100	98.63
Shewanella algae CCU101 GCA_003427415.1		1	plasmid	CP018457.1	132546	WP_000350011.1	ASK71507.1	48325..49422	100	100
Shewanella sp. GutDb-MelDb GCA 002836075.1		1	plasmid	NZ_CM009123.1	16794	N/A	N/A
Shewanella sp. GutCb GCA_002836135.1		1	plasmid	NZ_CM009122	5817	WP_102038040	ALI93255.1	4988..5668	100	67.39
Shewanella sp. cp20 GCA_000832025.1		1		(JPII01000001.1)	(6747)	KIO38402.1	ALI93255.1	3482..4171	100	70.31
Shewanella benthica KT99 GCA_000172075.1		1		(ABIC01000057.1)	(20463)	EDP98976.1	AAN52940.1	2212..3081	98	76.82
Shewanella sp. MR-7 GCF_000014665.1		1	plasmid	NC_008320.1	6499	WP_011620830.1	ASK71597.1	912..1601	100	76.09
Shewanella sp. SA70 GCF_002157365.1 (ex S. putrefaciens SA70)		2		(NGZL01000017.1)	(73980)	OUM11888	ABK50444.1	52011..52874	75	33.22
				(NZ_NGZL01000050.1)	(31908)	WP_011711564.1	ABK50444.1	18067..19227	100	90.18
Shewanella bicestrii JAB-1 GCF_002216875.1		2	pSHE-2	NZ_CP022360.1	10479	WP_089069041.1	ASK71597.1	4570..5259	100	100
			pSHE-CTX-M	NZ_CP022359.1	193338	WP_000350011.1	ASK71507.1	141625..142722	100	100
Shewanella sp. ANA-3 GCF_000203935.1		1	plasmid	NC_008573.1	278942	WP_011711564.1	ABK50444.1	100878..102038	100	90.18
Shewanella sp. Shew256 GCF_002196695.1		2		(NZ_NAJR01000016.1)	(86489)	WP_011711564.1	ABK50444.1	21922..23085	100	90.18
				(NZ_NAJR01000013.1)	(136690)	WP_000350011.1	ASK71507.1	36575..37672	100	100
Shewanella decolorationis S12 GCA_000485795.1		2		(NZ_AXZL01000042.1)	(4051)	WP_023265670.1	ALI93255.1	1796..2518	100	32.1
				NZ_AXZL01000064.1	(37587)	WP_023266976.1	ASK71597.1	25709..26200	71	100
Shewanella oneidensis MR-1 GCA_000146165.2		1	megaplasmid	NC_004349.1	161613	WP_011074341.1	AAN52940.1	608..1486	100	96.59
Shewanella xiamenensis BC01 GCA_000712635.2		1	pSXM33	NZ_KT389472.1	8068	WP_037424357.1	ALI93255.1	895..1578	100	100
Shewanella xiamensis Sh95 GCA_001308045.1		1		(LGYY01000006.1)	(9882)	KPN78942.1	AAN52940.1	2738..3619	100	84.3
Shewanella xiamenensis FDAARGOS 354 GCF_002209245.2 (ex S. sp. FDAARGOS 354)		1	plasmid	NZ_CP022090.2	38118	WP_088587034.1	AAN52940.1	14365..15243	100	92.49
Shewanella xiamenensis LC6 GCF_006385735.2 (ex S. sp. LC6)		2	pSX1_LC6	NZ_CP043903.1	355688	QQK62289.1	ABK50444.1	50981..52141	100	89.92
			pSX2_LC6	NZ_CP043904.1	119324	QQK62571.1	ASK71507.1	1..1098	100	97.54
Shewanella xiamenensis LC2 GCF_006385775.1 (ex S. sp. LC2)		2		(VFSJ01000125.1)	(31816)	TPE48611.1	ABK50444.1	22285..23445	100	89.92
				(VFSJ01000019.1)	(120583)	TPE64066.1	ASK71507.1	12073..13170	100	97.54
Shewanella xiamenensis AS58 GCA_002738015.1		1		(PEGD01000004.1)	(14697)	PHY60416.1	ASK71597.1	444..1133	100	100
Shewanella xiamenensis T17 GCF_002074855.1		1	pSx1	NZ_CP013115.1	268412	WP_004883059.1	N/A
Shewanella xiamenensis POL2 GCF_000282755.1 (ex S. sp. POL2)		1		(NZ_AKZL01000014.1)	(77574)	WP_011711564.1	ABK50444.1	43330..44490	100	90.18
Shewanella baltica OS155 GCF_000015845.1		4	pSbal01	NC_009035.1	116763	N/A	N/A
			pSbal02	NC_009036.1	74000	N/A	N/A
			pSbal03	NC_009037.1	16762	N/A	N/A
			pSbal04	NC_009038.1	7995	WP_011840021.1	WP_011840021.1	1439..3088	100	97.64
Shewanella baltica OS117 GCF_000215895.1		3	pSBAL11701	NC_017577.1	120153	WP_148258318.1	ABK50444.1	37739..38740	83	49.4
			pSBAL11702	NC_017580.1	91728	WP_014620996.1	AEH16402.1	89474..90523	100	95.14
			pSBAL11703	NC_017578.1	71173	N/A	N/A
Shewanella baltica OS195 GCF_000018765.1		3	pS19501	NC_009998.1	75605	N/A	N/A
			pS19502	NC_009999.1	75508	N/A	N/A
			pS19503	NC_010000.1	49148	N/A	N/A
Shewanella baltica OS678 GCA_000178875.2		1	pSBAL67801	NC_016905.1	80698	N/A	N/A
Shewanella baltica OS223 GCF_000021665.1		3	pS22301	NC_011664.1	88311	N/A	N/A
			pS22302	NC_011668.1	65448	N/A	N/A
			pS22303	NC_011665.1	59223	N/A	N/A
Shewanella baltica BA175 GCA_000147735.3		2	pSBAL17501	NC_017570.1	72392	N/A	N/A
			pSBAL17502	NC_017572.1	60958	N/A	N/A
Shewanella baltica OS185 GCF_000017325.1		1	pS18501	NC_009661.1	83224	N/A	N/A
Shewanella morhuae CW7 GCF_003028295.1		1	pWMBT7	NZ_CM009684.1	113604	N/A	N/A
Shewanella frigidimarina KCTC 23109 GCF_003797125.1		1		(NZ_RKKE01000015.1)	(13680)	WP_123778894.1	AAN52940.1	3936..4799	96	80.21
Shewanella frigidimarina 11B5 GCF_002836795.1		1	plasmid	NZ_CM009108.1	4956	WP_102035641.1	PKI04909.1	2355..3158	100	96.25
Shewanella sp. ALD9 GCF_002836315.1		1		(NZ_PJCD01000039.1)	(141872)	PKH29744.1	ASK71507.1	40259..41356	100	97.54
Shewanella vesiculosa CG18 big fil WC 8 21 14 2 50 42 11 GCA_002770875.1 (ex S. sp. CG18 big fil WC 8 21 14 2 50 42 11)		1		(PCTY01000043.1)	(9434)	PIP99340.1	PKI04909.1	509..1309	100	90.26
Shewanella vesiculosa CG 4 9 14 0 8 um filter 42 14 GCA_002789495.1 (ex S. sp. CG 4 9 14 0 8 um filter 42 14)		1		(PFTI01000031.1)	(9483)	PJB90998.1	PKI04909.1	560..1360	100	90.26
Shewanella vesiculosa CG 4 10 14 0 8 um filter 42 13 GCA_002784445.1 (ex S. sp. CG 4 10 14 0 8 um filter 42 13)		1		(PFLD01000045.1)	(9310)	PIY66853.1	PKI04909.1	422..1222	100	90.26
Shewanella vesiculosa CG 4 10 14 3 um filter 42 91 GCA_002783895.1 (ex S. sp. CG 4 10 14 3 um filter 42 91)		1		(PFJF01000035.1)	(9474)	PIX70666.1	PKI04909.1	559..1362	100	90.26
Shewanella psychromarinicola R106 GCF_003797165.1		1		(RKKB01000040.1)	(11359)	RPA22461	AAN52940.1	9637..10521	96	79.51
aquatic niches, sediments
animal-host
clinical samples
hospital environment
other impacted niches
ND

## Sheet: Table S10
Table S10 - Insertion sequences in Shewanella spp. genomes
(1) Organism name with its assembly accession number. Complete genomes are indicated in red, while draft are indicated in black.
(2) Source is indicated based on color code as referenced at the bottom of the table.
* The number of ISs found in each genome identified by means of VRprofile 2.0 and ISfinder with default parameters.
Note that IS and IS-like elements are reported together. Putative pseudogenes are also indicated but not included in the final report.
(3) The total number of IS families found in the genus was 19 (3), while the total number of different ISs found was 178 (4).
				Group >	IS1		IS1		IS3		IS3		IS3		IS3		IS3		IS3		IS3		IS3		IS3		IS3		IS3		IS3		IS3		IS3		IS3		IS3		IS3		IS3		IS3		IS3		IS3
				Family >	IS1		IS1		IS3		IS3		IS3		IS3		IS3		IS3		IS3		IS3		IS3		IS3		IS3		IS3		IS3		IS3		IS3		IS3		IS3		IS3		IS3		IS3		IS3
				IS name _length >	IS1G_768bp		ISKPn14_768bp		ISSba3_1235bp		ISSba4_1299bp		ISSba5_1260bp		ISSba13_1670bp		ISSba15_1643bp		ISSde6_1235bp		ISSde8_1256bp		ISSde10_1671bp		ISShfr4_1302bp		ISShfr6_1260bp		ISShes1_1243bp		ISShes2_1299bp		ISShes13_1305bp		ISShwo1_1308bp		ISSlo2_1257bp		ISSod1_1235bp		ISSod15_1253bp		ISSpe1_1308bp		ISSpe3_1302bp		ISSpi4_1258bp		ISSpu1_1244bp
Strains (1)	Source (2)	Number of different families * (3)	Number of different ISs * (4)	Total ISs elements	IS (+ IS like)	pseudogene	IS (+ IS like)	pseudogene	IS (+ IS like)	pseudogene	IS (+ IS like)	pseudogene	IS (+ IS like)	pseudogene	IS (+ IS like)	pseudogene	IS (+ IS like)	pseudogene	IS (+ IS like)	pseudogene	IS (+ IS like)	pseudogene	IS (+ IS like)	pseudogene	IS (+ IS like)	pseudogene	IS (+ IS like)	pseudogene	IS (+ IS like)	pseudogene	IS (+ IS like)	pseudogene	IS (+ IS like)	pseudogene	IS (+ IS like)	pseudogene	IS (+ IS like)	pseudogene	IS (+ IS like)	pseudogene	IS (+ IS like)	pseudogene	IS (+ IS like)	pseudogene	IS (+ IS like)	pseudogene	IS (+ IS like)	pseudogene	IS (+ IS like)
Shewanella sp. SNU WT4 GCA_006494715.1		8	11	57					0	1					1*	2			0	2			0	1					5*	1																	0	3(6)
Shewanella corallii A687 GCA_003353085.1		0	0	0
Shewanella amazonensis SB2B GCA_000015245.1		2	2	9
Shewanella khirikhana TH2012 GCA 003957745.1		2	2	2
Shewanella algae CSB04KR GCA_001858195.1		4	6	26																																	3*	0
Shewanella algae ACCC GCA_003025175.1		1	1	2																																	0	1
Shewanella algae KC-Na-R1 GCA_003721455.1		3	3	7
Shewanella algae 38A GOM-205m GCA_000518445.1		1	1	1
Shewanella algae MARS 14 GCF_000947195.1		3	3	14																																	1	1
Shewanella algae YHL GCA_002318995.1		0	0	0
Shewanella algae SYT4 GCA_003024575.1		2	2	2																																	0	1
Shewanella algae JCM 14758 GCF_000614935.1		2	2	2																													1	0
Shewanella algae JCM 21037 = NBRC 103173 GCF_000615045.1		2	2	2																																	1*	0
Shewanella algae C6G3 GCF_000956365.1		3	3	3																																	1*	0
Shewanella algae SA2 GCA_004153715.1		0	0	0																																	0	1
Shewanella algae NCTC10738 GCF_900457125.1		2	5	36
Shewanella algae AC GCA_003024535.1		2	2	2
Shewanella algae Sh392 GCA_003124085.1		1	1	2
Shewanella algae CCU101 GCA_003427415.1		3	4	25
Shewanella algae 20-23R GCF_002836995.1		1	1	1																																	1	0
Shewanella algae MN-01 GCA_002237105.1		0	0	0
Shewanella indica BrY GCA_001870495.1		1	1	1
Shewanella indica ECSMB14102 GCF_000813075.1		0	0	0
Shewanella indica KJW27 GCA_002836975.1		1	1	1
Shewanella sp. UBA12176 GCA_003517635.1		2	4	4			0	1
Shewanella chilikensis JC5 GCA 003217175.1		3	3	3
Shewanella carassii 08MAS2251 GCF_002777975.1		0	0	0
Shewanella fodinae 74A GCA_004342405.1		6	7	7																											0	2
Shewanella marina JCM 15074 GCA_000614975.1		0	0	0
Shewanella sp. OPT22 GCA_004168585.1		0	0	0
Shewanella piezotolerans WP3 GCA 000014885.1		2	6	25																																											5	0
Shewanella sp. GutDb-MelDb GCA 002836075.1		0	0	0
Shewanella sp. Choline-02u-19 GCA_002836205.1		1	1	1
Shewanella sp. Bg11-22 GCA_002836615.1		1	1	1
Shewanella sp. GutCb GCA_002836135.1		0	0	0
Shewanella pealeana ATCC 700345 GCA_000018285.1		3	5	33	1	0																																					11	0	10	0
Shewanella halifaxensis HAW-EB4 GCA_000019185.1		2	2	2
Shewanella fidelis ATCC BAA-318 GCA_000518605.1		0	0	0
Shewanella fidelis 6JANF4-E-4 GCF_003112715.1		4	4	9
Shewanella loihica PV-4 GCA_000016065.1		2	2	6																																	1	0
Shewanella sp. cp20 GCA_000832025.1		0	0	0
Shewanella marisflavi EP1 GCA_002215585.1		1	1	7																																	7	0
Shewanella marisflavi ECSMB14101 GCA_006494755.1		0	0	0
Shewanella colwelliana CSB03KR GCA_001735525.1		2	2	13																																											12*	0
Shewanella colwelliana ATCC 39565 GCA_000518705.1		2	2	2																																											0	1
Shewanella algidipiscicola LMG 23746 GCF_003605125.1		1	1	1																																											1*	0
Shewanella algidipiscicola H1 GCF_900380485.1		0	0	0
Shewanella waksmanii ATCC BAA-643 GCF_000518805.1		1	2	2																																											0	1
Shewanella sediminis HAW-EB3 GCA_000018025.1		1	3	4
Shewanella canadensis HAW-EB2 GCA_003966225.1		3	3	4
Shewanella atlantica HAW-EB5 GCA_003966265.1		2	2	3
Shewanella woodyi ATCC 51908 GCA_000019525.1		4	6	26																															5	0
Shewanella woodyi Alg231 23 GCF_900079515.1		3	4	19																															1	0
Shewanella hanedai JCM 20706 GCA_007197645.1		1	1	1
Shewanella violacea DSS12 GCA_000091325.1		3	3	5
Shewanella benthica KT99 GCA_000172075.1		1	1	16
Shewanella benthica DB21MT-2 GCA_900476435.1		1	1	2
Shewanella sp. YLB-06 GCA_007197555.1		1	1	1
Shewanella psychrophila WP2 GCA_002005305.1		3	3	21																															3*	0
Shewanella sp. YLB-08 GCF_007004545.2		2	2	11
Shewanella sp. UCD-KL12 GCF_001957125.1		0	0	0
Shewanella sp. MR-7 GCF_000014665.1		4	6	17							1*	0																			9	0	1	0
Shewanella sp. MR-4 GCF_000014685.1		6	10	24																											7	0	0	1
Shewanella sp. BC20 GCF_003129585.1		3	4	5							0	1																			0	3	2	0
Shewanella sp. SA70 GCF_002157365.1 (ex S. putrefaciens SA70)		8	11	13							1*	0			0	1																	0	1
Shewanella sp. NCTC12093 GCF_900636665.1 (ex S. putrefaciens NCTC12093)		9	14	34							4*	0																			1	0	8	0
Shewanella bicestrii JAB-1 GCF_002216875.1		5	10	36							9*	0																	1*	0			10	0
Shewanella sp. ANA-3 GCF_000203935.1		5	7	13							4*	0																					4	0
Shewanella sp. Shew256 GCF_002196695.1		6	10	12
Shewanella decolorationis S12 GCA_000485795.1		4	4	4																													1*	0
Shewanella decolorationis sesselensis GCF_004354305.1		4	4	6																													1*	0
Shewanella oneidensis MR-1 GCA_000146165.2		5	8	121							1*	0																											41 (1*)	1	1	0
Shewanella xiamenensis BC01 GCA_000712635.2		6	7	7							1*	0
Shewanella xiamensis Sh95 GCA_001308045.1		6	8	11																									1	0
Shewanella xiamenensis FDAARGOS 354 GCF_002209245.2 (ex S. sp. FDAARGOS 354)		9	16	106											2	0													2	0
Shewanella xiamenensis LC6 GCF_006385735.2 (ex S. sp. LC6)		9	15	21																									1	0
Shewanella xiamenensis LC2 GCF_006385775.1 (ex S. sp. LC2)		9	15	24																									1	0
Shewanella xiamenensis AS58 GCA_002738015.1		8	11	11																											1	2
Shewanella xiamenensis S2_009_000_R2_72 GCA_003241225.1 (ex S. oneidensis S2_009_000_R2_72)		5	5	5
Shewanella xiamenensis ZOR0012 GCF_000798835.1 (ex S. sp. ZOR0012)		5	7	15					2	1			1	0																																			0
Shewanella xiamenensis T17 GCF_002074855.1		8	13	14							1*	0	1	0																			1*	0
Shewanella xiamenensis DCB2-1 GCF_003130545.1		9	12	12							1*	0	1	0															1	0
Shewanella xiamenesis POL2 GCF_000282755.1 (ex S. sp. POL2)		6	7	7							1*	0	1	0															0	2
Shewanella putrefaciens W3-18-1 GCF_000015185.1		10	19	32			0	1																					2	0																			0
Shewanella putrefaciens 200 GCA_000169215.2		12	22	61					6	1																																							0
Shewanella putrefaciens WS13 GCF_003044255.1		5	5	5
Shewanella putrefaciens JCM 20190 - NBRC 3908 GCF_000615005.1		4	4	3
Shewanella putrefaciens CN-32 GCF_000016585.1		8	12	20			0	1																																									4
Shewanella putrefaciens NCTC10695 GCF_900457065.1		9	14	31					3	0							0	1
Shewanella baltica OS155 GCF_000015845.1		9	17	120					14	3	1	2	0	1	16	2	7	0																					0	1
Shewanella baltica OS117 GCF_000215895.1		8	14	124					16	2	1	2	6	1	19	2																							0	1
Shewanella baltica SACH GCA_001887095.2		4	7	16							3	2	5	0																									2	0
Shewanella baltica OS195 GCF_000018765.1		12	19	50					2	1	3 (2*)	0	5	1																									10	1
Shewanella baltica OS678 GCA_000178875.2		10	16	44					3	1	4 (1*)	0	5	1																									10	1
Shewanella baltica OS625 GCA_000231345.2		8	13	32					0	2	5 (2*)	0	1	2																									3	3
Shewanella baltica OS223 GCF_000021665.1		9	16	76					3	2	1	0	2	1																			6*	0
Shewanella baltica BA175 GCA_000147735.3		8	11	28					0	1	3	0	7	0																									1*	0
Shewanella baltica OS183 GCA_000179535.2		6	9	32							3	0	7	1													0	1											1*	0
Shewanella baltica M1 GCF_001620325.1		6	7	8					0	1			1	1													0	1
Shewanella baltica NCTC 10735 GCA_900456975.1		9	16	49							2 (1*)	0	6	0																			4*	0					1*	0
Shewanella baltica CW2 GCA_003030925.1		5	10	35							8 (1*)	0	6	0
Shewanella baltica NCTC10737 GCF_900636855.1		5	10	33							3	0	8	0
Shewanella baltica OS185 GCF_000017325.1		11	17	40					7	1	5 (1*)	0	2	1																									0	1
Shewanella baltica UBA8873 GCA_003516645.1		2	2	2
Shewanella baltica 128 GCF_003052765.1		6	13	40					1*	1	1 (10*)	2	4	0																	0	3	1	0					2*	0
Shewanella sp. Pdp11 GCF_002838165.1		4	6	20					0	1																							0	1
Shewanella sp. WE21 GCF_002966515.1		8	12	32					0	2			1	0																			3*	0					0	2
Shewanella sp. UBA8824 GCA_003486485.1		3	3	3
Shewanella sp. 97 GCF_003315425.1 (ex S. putrefaciens 97)		6	9	9									1	0
Shewanella morhuae CW7 GCF_003028295.1		4	6	11																	4*	1																	0	2
Shewanella morhuae NCTC10736 GCF_900457045.1		5	10	19													1	0			1*	7
Shewanella morhuae ATCC BAA-1205 GCF_900156405.1		4	4	7																	1*	0
Shewanella sp. HN-41 GCA_000217915.2		1	1	1
Shewanella sp. CG12 big fil rev 8 21 14 0 65 47 15 GCA_002783505.1		4	5	4
Shewanella japonica P1-14-1 GCF_001401775.1		1	1	1
Shewanella japonica KCTC 22435 GCF_002075795.1		2	3	15															0	1																									6*	0	0	1
Shewanella japonica KCTC 12235 GCF_003605145.1		1	1	1															0	1																									0	2	0	1
Shewanella japonica UCD-FRSSP16_17 GCF_001675935.1		2	3	4																																											1	0
Shewanella sp. 10N.286.51.B7 GCA_002873615.1		1	2	3																																									1*	0	2	0
Shewanella sp. 10N.286.48.A6 GCA_002873135.1		2	2	2
Shewanella sp. 10N.286.52.B9 GCA_002873635.1		1	2	2															1	0																											1	0
Shewanella sp. 10N.286.48.B5 GCA_002874355.1		3	3	3															0	1																											1*	0
Shewanella sp. 10N.286.52.C2 GCA_002874545.1		3	3	3															1	0
Shewanella sp. UCD-KL21 GCF_001957135.1		2	3	3
Shewanella maritima D4-2 GCF_004295345.1		0	0	0
Shewanella denitrificans OS217 GCF_000013765.1		9	13	53															3	0	4 (1*)	0	3	0
Shewanella frigidimarina NCIMB 400 GCF_000014705.1		7	10	35																					3	0	9	0
Shewanella frigidimarina UBA11170 GCA_003500745.1		1	1	1																					1	0
Shewanella frigidimarina KCCM 41815 GCF_003797845.1		4	5	9					1	0											0	1			3	0
Shewanella frigidimarina KCTC 23109 GCF_003797125.1		2	2	2																							1	0
Shewanella frigidimarina 11B5 GCF_002836795.1		3	4	4																							1	0
Shewanella frigidimarina Ag06-30 GCF_001529365.1		1	1	1													1*	0
Shewanella sp. ALD9 GCF_002836315.1		4	5	7
Shewanella vesiculosa CG18 big fil WC 8 21 14 2 50 42 11 GCA_002770875.1 (ex S. sp. CG18 big fil WC 8 21 14 2 50 42 11)		1	1	1
Shewanella vesiculosa CG 4 9 14 0 8 um filter 42 14 GCA_002789495.1 (ex S. sp. CG 4 9 14 0 8 um filter 42 14)		1	1	1
Shewanella vesiculosa CG 4 10 14 0 8 um filter 42 13 GCA_002784445.1 (ex S. sp. CG 4 10 14 0 8 um filter 42 13)		3	3	3																							0	1
Shewanella vesiculosa CG 4 10 14 3 um filter 42 91 GCA_002783895.1 (ex S. sp. CG 4 10 14 3 um filter 42 91)		3	3	3																							0	1
Shewanella vesiculosa LMG 24424 GCF_003797885.1		4	4	4																							0	2
Shewanella livingstonensis LMG 19866 GCF_003855395.1		5	5	5													1	0									0	2
Shewanella sp. Actino-trap-3 GCF_002836275.1		1	1	1																									0	1
Shewanella psychromarinicola R106 GCF_003797165.1		4	4	11											0	2					6	2
Shewanella psychromarinicola M2 GCF_003855155.1		5	5	18											0	1					11*	2
Shewanella polaris SM1901 GCF_006385555.1		3	3	8																					5	0
Shewanella sp. MEBiC00475 GCF_005234075.1		4	4	5													0	1							1	0
		no. Genomes with IS			1		0		11		24		20		4		4		3		6		1		5		3		8		4		13		3		7		9		1		1		3		7		1
aquatic niches, sediments
animal-host
clinical samples
hospital environment
other impacted niches
ND
[truncated: 311 more columns]

[truncated: 4 more sheets: Table S11, Table S12, Table S13, Table S14]
